# Supplementary material for: Fin whale acoustic populations present in New Zealand waters: Description of song types, occurrence and seasonality using passive acoustic monitoring
Source: PLoS One. 2021 Jul 14;16(7):e0253737. doi: 10.1371/journal.pone.0253737 (PMC8279366; doi:10.1371/journal.pone.0253737)
Supplement: S1 Data — (XLSX) [file pone.0253737.s009.xlsx]

## Sheet: Doublet calls detection
CS-4			GS-1			GS-2			GS-3			GS-4			GS-5
Filename	Detection of 'doublet' calls	Number of 'doublet' calls	Filename	Detection of 'doublet' calls	Number of 'doublet' calls	Filename	Detection of 'doublet' calls	Number of 'doublet' calls	Filename	Detection of 'doublet' calls	Number of 'doublet' calls	Filename	Detection of 'doublet' calls	Number of 'doublet' calls	Filename	Detection of 'doublet' calls	Number of 'doublet' calls
AMAR492.1.20170215T025311Z-1.wav	yes	3	20140513_000000.wav	No Fin Whale Detected	No Fin Whale Detected	20140511_000000.wav	No Fin Whale Detected	No Fin Whale Detected	20140512_000000.wav	No Fin Whale Detected	No Fin Whale Detected	20140513_000000.wav	No Fin Whale Detected	No Fin Whale Detected	20140511_000000.wav	No Fin Whale Detected	No Fin Whale Detected
AMAR492.1.20170215T025311Z.wav	yes	3	20140514_000000.wav	No Fin Whale Detected	No Fin Whale Detected	20140512_000000.wav	No Fin Whale Detected	No Fin Whale Detected	20140513_000000.wav	No Fin Whale Detected	No Fin Whale Detected	20140514_000000.wav	No Fin Whale Detected	No Fin Whale Detected	20140512_000000.wav	No Fin Whale Detected	No Fin Whale Detected
AMAR492.1.20170221T063852Z.wav	No Fin Whale Detected	No Fin Whale Detected	20140515_000000.wav	No Fin Whale Detected	No Fin Whale Detected	20140513_000000.wav	No Fin Whale Detected	No Fin Whale Detected	20140514_000000.wav	No Fin Whale Detected	No Fin Whale Detected	20140515_000000.wav	No Fin Whale Detected	No Fin Whale Detected	20140513_000000.wav	No Fin Whale Detected	No Fin Whale Detected
AMAR492.1.20170221T190010Z.wav	No Fin Whale Detected	No Fin Whale Detected	20140516_000000.wav	No Fin Whale Detected	No Fin Whale Detected	20140514_000000.wav	No Fin Whale Detected	No Fin Whale Detected	20140515_000000.wav	No Fin Whale Detected	No Fin Whale Detected	20140516_000000.wav	No Fin Whale Detected	No Fin Whale Detected	20140514_000000.wav	No Fin Whale Detected	No Fin Whale Detected
AMAR492.1.20170221T191510Z.wav	No Fin Whale Detected	No Fin Whale Detected	20140517_000000.wav	No Fin Whale Detected	No Fin Whale Detected	20140515_000000.wav	No Fin Whale Detected	No Fin Whale Detected	20140516_000000.wav	No Fin Whale Detected	No Fin Whale Detected	20140517_000000.wav	No Fin Whale Detected	No Fin Whale Detected	20140515_000000.wav	No Fin Whale Detected	No Fin Whale Detected
AMAR492.1.20170221T193010Z.wav	No Fin Whale Detected	No Fin Whale Detected	20140518_000000.wav	No Fin Whale Detected	No Fin Whale Detected	20140516_000000.wav	No Fin Whale Detected	No Fin Whale Detected	20140517_000000.wav	No Fin Whale Detected	No Fin Whale Detected	20140518_000000.wav	No Fin Whale Detected	No Fin Whale Detected	20140516_000000.wav	No Fin Whale Detected	No Fin Whale Detected
AMAR492.1.20170221T194510Z.wav	No Fin Whale Detected	No Fin Whale Detected	20140519_000000.wav	No Fin Whale Detected	No Fin Whale Detected	20140517_000000.wav	yes	4	20140518_000000.wav	No Fin Whale Detected	No Fin Whale Detected	20140519_000000.wav	No Fin Whale Detected	No Fin Whale Detected	20140517_000000.wav	No Fin Whale Detected	No Fin Whale Detected
AMAR492.1.20170221T200010Z.wav	yes	1	20140520_000000.wav	No Fin Whale Detected	No Fin Whale Detected	20140518_000000.wav	No Fin Whale Detected	No Fin Whale Detected	20140519_000000.wav	No Fin Whale Detected	No Fin Whale Detected	20140520_000000.wav	No Fin Whale Detected	No Fin Whale Detected	20140518_000000.wav	No Fin Whale Detected	No Fin Whale Detected
AMAR492.1.20170221T201510Z.wav	No Fin Whale Detected	No Fin Whale Detected	20140521_000000.wav	No Fin Whale Detected	No Fin Whale Detected	20140519_000000.wav	No Fin Whale Detected	No Fin Whale Detected	20140520_000000.wav	No Fin Whale Detected	No Fin Whale Detected	20140521_000000.wav	No Fin Whale Detected	No Fin Whale Detected	20140519_000000.wav	No Fin Whale Detected	No Fin Whale Detected
AMAR492.1.20170221T203010Z.wav	No Fin Whale Detected	No Fin Whale Detected	20140522_000000.wav	No Fin Whale Detected	No Fin Whale Detected	20140520_000000.wav	No Fin Whale Detected	No Fin Whale Detected	20140521_000000.wav	No Fin Whale Detected	No Fin Whale Detected	20140522_000000.wav	No Fin Whale Detected	No Fin Whale Detected	20140520_000000.wav	No Fin Whale Detected	No Fin Whale Detected
AMAR492.1.20170221T204510Z.wav	No Fin Whale Detected	No Fin Whale Detected	20140523_000000.wav	No Fin Whale Detected	No Fin Whale Detected	20140521_000000.wav	No Fin Whale Detected	No Fin Whale Detected	20140522_000000.wav	No Fin Whale Detected	No Fin Whale Detected	20140523_000000.wav	No Fin Whale Detected	No Fin Whale Detected	20140521_000000.wav	No Fin Whale Detected	No Fin Whale Detected
AMAR492.1.20170221T210010Z.wav	No Fin Whale Detected	No Fin Whale Detected	20140524_000000.wav	No Fin Whale Detected	No Fin Whale Detected	20140522_000000.wav	No Fin Whale Detected	No Fin Whale Detected	20140523_000000.wav	No Fin Whale Detected	No Fin Whale Detected	20140524_000000.wav	No Fin Whale Detected	No Fin Whale Detected	20140522_000000.wav	No Fin Whale Detected	No Fin Whale Detected
AMAR492.1.20170221T211510Z.wav	No Fin Whale Detected	No Fin Whale Detected	20140525_000000.wav	No Fin Whale Detected	No Fin Whale Detected	20140523_000000.wav	No Fin Whale Detected	No Fin Whale Detected	20140524_000000.wav	No Fin Whale Detected	No Fin Whale Detected	20140525_000000.wav	yes	6	20140523_000000.wav	No Fin Whale Detected	No Fin Whale Detected
AMAR492.1.20170221T213010Z.wav	No Fin Whale Detected	No Fin Whale Detected	20140526_000000.wav	No Fin Whale Detected	No Fin Whale Detected	20140524_000000.wav	No Fin Whale Detected	No Fin Whale Detected	20140525_000000.wav	No Fin Whale Detected	No Fin Whale Detected	20140526_000000.wav	No Fin Whale Detected	No Fin Whale Detected	20140524_000000.wav	No Fin Whale Detected	No Fin Whale Detected
AMAR492.1.20170221T214510Z.wav	No Fin Whale Detected	No Fin Whale Detected	20140527_000000.wav	yes	7	20140525_000000.wav	No Fin Whale Detected	No Fin Whale Detected	20140526_000000.wav	No Fin Whale Detected	No Fin Whale Detected	20140527_000000.wav	No Fin Whale Detected	No Fin Whale Detected	20140525_000000.wav	No Fin Whale Detected	No Fin Whale Detected
AMAR492.1.20170221T220010Z.wav	No Fin Whale Detected	No Fin Whale Detected	20140528_000000.wav	No Fin Whale Detected	No Fin Whale Detected	20140526_000000.wav	No Fin Whale Detected	No Fin Whale Detected	20140527_000000.wav	No Fin Whale Detected	No Fin Whale Detected	20140528_000000.wav	No Fin Whale Detected	No Fin Whale Detected	20140526_000000.wav	No Fin Whale Detected	No Fin Whale Detected
AMAR492.1.20170221T221510Z.wav	No Fin Whale Detected	No Fin Whale Detected	20140529_000000.wav	No Fin Whale Detected	No Fin Whale Detected	20140527_000000.wav	No Fin Whale Detected	No Fin Whale Detected	20140528_000000.wav	No Fin Whale Detected	No Fin Whale Detected	20140529_000000.wav	No Fin Whale Detected	No Fin Whale Detected	20140527_000000.wav	No Fin Whale Detected	No Fin Whale Detected
AMAR492.1.20170221T223010Z.wav	No Fin Whale Detected	No Fin Whale Detected	20140530_000000.wav	No Fin Whale Detected	No Fin Whale Detected	20140528_000000.wav	No Fin Whale Detected	No Fin Whale Detected	20140529_000000.wav	No Fin Whale Detected	No Fin Whale Detected	20140530_000000.wav	No Fin Whale Detected	No Fin Whale Detected	20140528_000000.wav	No Fin Whale Detected	No Fin Whale Detected
AMAR492.1.20170221T224510Z.wav	No Fin Whale Detected	No Fin Whale Detected	20140531_000000.wav	No Fin Whale Detected	No Fin Whale Detected	20140529_000000.wav	No Fin Whale Detected	No Fin Whale Detected	20140530_000000.wav	No Fin Whale Detected	No Fin Whale Detected	20140531_000000.wav	No Fin Whale Detected	No Fin Whale Detected	20140529_000000.wav	No Fin Whale Detected	No Fin Whale Detected
AMAR492.1.20170221T230010Z.wav	No Fin Whale Detected	No Fin Whale Detected	20140601_000000.wav	No Fin Whale Detected	No Fin Whale Detected	20140530_000000.wav	No Fin Whale Detected	No Fin Whale Detected	20140531_000000.wav	No Fin Whale Detected	No Fin Whale Detected	20140601_000000.wav	No Fin Whale Detected	No Fin Whale Detected	20140530_000000.wav	No Fin Whale Detected	No Fin Whale Detected
AMAR492.1.20170221T231510Z.wav	No Fin Whale Detected	No Fin Whale Detected	20140602_000000.wav	No Fin Whale Detected	No Fin Whale Detected	20140531_000000.wav	No Fin Whale Detected	No Fin Whale Detected	20140601_000000.wav	No Fin Whale Detected	No Fin Whale Detected	20140602_000000.wav	No Fin Whale Detected	No Fin Whale Detected	20140531_000000.wav	No Fin Whale Detected	No Fin Whale Detected
AMAR492.1.20170221T233010Z.wav	No Fin Whale Detected	No Fin Whale Detected	20140603_000000.wav	No Fin Whale Detected	No Fin Whale Detected	20140601_000000.wav	No Fin Whale Detected	No Fin Whale Detected	20140602_000000.wav	No Fin Whale Detected	No Fin Whale Detected	20140603_000000.wav	No Fin Whale Detected	No Fin Whale Detected	20140601_000000.wav	No Fin Whale Detected	No Fin Whale Detected
AMAR492.1.20170221T234510Z.wav	No Fin Whale Detected	No Fin Whale Detected	20140604_000000.wav	No Fin Whale Detected	No Fin Whale Detected	20140602_000000.wav	No Fin Whale Detected	No Fin Whale Detected	20140603_000000.wav	No Fin Whale Detected	No Fin Whale Detected	20140604_000000.wav	No Fin Whale Detected	No Fin Whale Detected	20140602_000000.wav	No Fin Whale Detected	No Fin Whale Detected
AMAR492.1.20170222T000010Z.wav	No Fin Whale Detected	No Fin Whale Detected	20140605_000000.wav	No Fin Whale Detected	No Fin Whale Detected	20140603_000000.wav	No Fin Whale Detected	No Fin Whale Detected	20140604_000000.wav	No Fin Whale Detected	No Fin Whale Detected	20140605_000000.wav	No Fin Whale Detected	No Fin Whale Detected	20140603_000000.wav	No Fin Whale Detected	No Fin Whale Detected
AMAR492.1.20170222T001510Z.wav	No Fin Whale Detected	No Fin Whale Detected	20140606_000000.wav	No Fin Whale Detected	No Fin Whale Detected	20140604_000000.wav	No Fin Whale Detected	No Fin Whale Detected	20140605_000000.wav	No Fin Whale Detected	No Fin Whale Detected	20140606_000000.wav	No Fin Whale Detected	No Fin Whale Detected	20140604_000000.wav	No Fin Whale Detected	No Fin Whale Detected
AMAR492.1.20170222T003010Z.wav	No Fin Whale Detected	No Fin Whale Detected	20140607_000000.wav	No Fin Whale Detected	No Fin Whale Detected	20140605_000000.wav	No Fin Whale Detected	No Fin Whale Detected	20140606_000000.wav	No Fin Whale Detected	No Fin Whale Detected	20140607_000000.wav	No Fin Whale Detected	No Fin Whale Detected	20140605_000000.wav	No Fin Whale Detected	No Fin Whale Detected
AMAR492.1.20170222T004510Z.wav	No Fin Whale Detected	No Fin Whale Detected	20140608_000000.wav	No Fin Whale Detected	No Fin Whale Detected	20140606_000000.wav	No Fin Whale Detected	No Fin Whale Detected	20140607_000000.wav	No Fin Whale Detected	No Fin Whale Detected	20140608_000000.wav	No Fin Whale Detected	No Fin Whale Detected	20140606_000000.wav	No Fin Whale Detected	No Fin Whale Detected
AMAR492.1.20170222T010010Z.wav	No Fin Whale Detected	No Fin Whale Detected	20140609_000000.wav	No Fin Whale Detected	No Fin Whale Detected	20140607_000000.wav	No Fin Whale Detected	No Fin Whale Detected	20140608_000000.wav	No Fin Whale Detected	No Fin Whale Detected	20140609_000000.wav	No Fin Whale Detected	No Fin Whale Detected	20140607_000000.wav	No Fin Whale Detected	No Fin Whale Detected
AMAR492.1.20170222T011510Z.wav	No Fin Whale Detected	No Fin Whale Detected	20140610_000000.wav	No Fin Whale Detected	No Fin Whale Detected	20140608_000000.wav	No Fin Whale Detected	No Fin Whale Detected	20140609_000000.wav	No Fin Whale Detected	No Fin Whale Detected	20140610_000000.wav	No Fin Whale Detected	No Fin Whale Detected	20140608_000000.wav	No Fin Whale Detected	No Fin Whale Detected
AMAR492.1.20170222T013010Z.wav	No Fin Whale Detected	No Fin Whale Detected	20140611_000000.wav	No Fin Whale Detected	No Fin Whale Detected	20140609_000000.wav	No Fin Whale Detected	No Fin Whale Detected	20140610_000000.wav	No Fin Whale Detected	No Fin Whale Detected	20140611_000000.wav	No Fin Whale Detected	No Fin Whale Detected	20140609_000000.wav	No Fin Whale Detected	No Fin Whale Detected
AMAR492.1.20170222T014510Z.wav	No Fin Whale Detected	No Fin Whale Detected	20140612_000000.wav	No Fin Whale Detected	No Fin Whale Detected	20140610_000000.wav	No Fin Whale Detected	No Fin Whale Detected	20140611_000000.wav	No Fin Whale Detected	No Fin Whale Detected	20140612_000000.wav	No Fin Whale Detected	No Fin Whale Detected	20140610_000000.wav	No Fin Whale Detected	No Fin Whale Detected
AMAR492.1.20170222T020010Z.wav	No Fin Whale Detected	No Fin Whale Detected	20140613_000000.wav	No Fin Whale Detected	No Fin Whale Detected	20140611_000000.wav	No Fin Whale Detected	No Fin Whale Detected	20140612_000000.wav	No Fin Whale Detected	No Fin Whale Detected	20140613_000000.wav	No Fin Whale Detected	No Fin Whale Detected	20140611_000000.wav	No Fin Whale Detected	No Fin Whale Detected
AMAR492.1.20170222T021510Z.wav	No Fin Whale Detected	No Fin Whale Detected	20140614_000000.wav	No Fin Whale Detected	No Fin Whale Detected	20140612_000000.wav	No Fin Whale Detected	No Fin Whale Detected	20140613_000000.wav	No Fin Whale Detected	No Fin Whale Detected	20140614_000000.wav	No Fin Whale Detected	No Fin Whale Detected	20140612_000000.wav	No Fin Whale Detected	No Fin Whale Detected
AMAR492.1.20170222T023010Z.wav	No Fin Whale Detected	No Fin Whale Detected	20140615_000000.wav	No Fin Whale Detected	No Fin Whale Detected	20140613_000000.wav	No Fin Whale Detected	No Fin Whale Detected	20140614_000000.wav	yes	11	20140615_000000.wav	No Fin Whale Detected	No Fin Whale Detected	20140613_000000.wav	No Fin Whale Detected	No Fin Whale Detected
AMAR492.1.20170222T024510Z.wav	No Fin Whale Detected	No Fin Whale Detected	20140616_000000.wav	No Fin Whale Detected	No Fin Whale Detected	20140614_000000.wav	No Fin Whale Detected	No Fin Whale Detected	20140615_000000.wav	No Fin Whale Detected	No Fin Whale Detected	20140616_000000.wav	No Fin Whale Detected	No Fin Whale Detected	20140614_000000.wav	No Fin Whale Detected	No Fin Whale Detected
AMAR492.1.20170222T030010Z.wav	No Fin Whale Detected	No Fin Whale Detected	20140617_000000.wav	yes	5	20140615_000000.wav	No Fin Whale Detected	No Fin Whale Detected	20140616_000000.wav	No Fin Whale Detected	No Fin Whale Detected	20140617_000000.wav	No Fin Whale Detected	No Fin Whale Detected	20140615_000000.wav	No Fin Whale Detected	No Fin Whale Detected
AMAR492.1.20170222T031510Z.wav	No Fin Whale Detected	No Fin Whale Detected	20140618_000000.wav	yes	17	20140616_000000.wav	No Fin Whale Detected	No Fin Whale Detected	20140617_000000.wav	No Fin Whale Detected	No Fin Whale Detected	20140618_000000.wav	No Fin Whale Detected	No Fin Whale Detected	20140616_000000.wav	No Fin Whale Detected	No Fin Whale Detected
AMAR492.1.20170222T033010Z.wav	No Fin Whale Detected	No Fin Whale Detected	20140619_000000.wav	yes	33	20140617_000000.wav	No Fin Whale Detected	No Fin Whale Detected	20140618_000000.wav	No Fin Whale Detected	No Fin Whale Detected	20140619_000000.wav	No Fin Whale Detected	No Fin Whale Detected	20140617_000000.wav	No Fin Whale Detected	No Fin Whale Detected
AMAR492.1.20170222T034510Z.wav	No Fin Whale Detected	No Fin Whale Detected	20140620_000000.wav	yes	10	20140618_000000.wav	No Fin Whale Detected	No Fin Whale Detected	20140619_000000.wav	No Fin Whale Detected	No Fin Whale Detected	20140620_000000.wav	No Fin Whale Detected	No Fin Whale Detected	20140618_000000.wav	No Fin Whale Detected	No Fin Whale Detected
AMAR492.1.20170222T040010Z.wav	No Fin Whale Detected	No Fin Whale Detected	20140621_000000.wav	yes	7	20140619_000000.wav	yes	13	20140620_000000.wav	No Fin Whale Detected	No Fin Whale Detected	20140621_000000.wav	No Fin Whale Detected	No Fin Whale Detected	20140619_000000.wav	yes	83
AMAR492.1.20170222T041510Z.wav	No Fin Whale Detected	No Fin Whale Detected	20140622_000000.wav	yes	23	20140620_000000.wav	No Fin Whale Detected	No Fin Whale Detected	20140621_000000.wav	No Fin Whale Detected	No Fin Whale Detected	20140622_000000.wav	No Fin Whale Detected	No Fin Whale Detected	20140620_000000.wav	No Fin Whale Detected	No Fin Whale Detected
AMAR492.1.20170222T043010Z.wav	No Fin Whale Detected	No Fin Whale Detected	20140623_000000.wav	yes	16	20140621_000000.wav	No Fin Whale Detected	No Fin Whale Detected	20140622_000000.wav	No Fin Whale Detected	No Fin Whale Detected	20140623_000000.wav	yes	8	20140621_000000.wav	No Fin Whale Detected	No Fin Whale Detected
AMAR492.1.20170222T044510Z.wav	No Fin Whale Detected	No Fin Whale Detected	20140624_000000.wav	yes	8	20140622_000000.wav	No Fin Whale Detected	No Fin Whale Detected	20140623_000000.wav	No Fin Whale Detected	No Fin Whale Detected	20140624_000000.wav	No Fin Whale Detected	No Fin Whale Detected	20140622_000000.wav	No Fin Whale Detected	No Fin Whale Detected
AMAR492.1.20170222T050010Z.wav	No Fin Whale Detected	No Fin Whale Detected	20140625_000000.wav	No Fin Whale Detected	No Fin Whale Detected	20140623_000000.wav	No Fin Whale Detected	No Fin Whale Detected	20140624_000000.wav	No Fin Whale Detected	No Fin Whale Detected	20140625_000000.wav	No Fin Whale Detected	No Fin Whale Detected	20140623_000000.wav	No Fin Whale Detected	No Fin Whale Detected
AMAR492.1.20170222T051510Z.wav	No Fin Whale Detected	No Fin Whale Detected	20140626_000000.wav	No Fin Whale Detected	No Fin Whale Detected	20140624_000000.wav	No Fin Whale Detected	No Fin Whale Detected	20140625_000000.wav	No Fin Whale Detected	No Fin Whale Detected	20140626_000000.wav	No Fin Whale Detected	No Fin Whale Detected	20140624_000000.wav	yes	5
AMAR492.1.20170222T053010Z.wav	No Fin Whale Detected	No Fin Whale Detected	20140627_000000.wav	yes	12	20140625_000000.wav	No Fin Whale Detected	No Fin Whale Detected	20140626_000000.wav	No Fin Whale Detected	No Fin Whale Detected	20140627_000000.wav	No Fin Whale Detected	No Fin Whale Detected	20140625_000000.wav	No Fin Whale Detected	No Fin Whale Detected
AMAR492.1.20170222T054510Z.wav	No Fin Whale Detected	No Fin Whale Detected	20140628_000000.wav	No Fin Whale Detected	No Fin Whale Detected	20140626_000000.wav	No Fin Whale Detected	No Fin Whale Detected	20140627_000000.wav	No Fin Whale Detected	No Fin Whale Detected	20140628_000000.wav	yes	6	20140626_000000.wav	No Fin Whale Detected	No Fin Whale Detected
AMAR492.1.20170222T060010Z.wav	No Fin Whale Detected	No Fin Whale Detected	20140629_000000.wav	yes	32	20140627_000000.wav	No Fin Whale Detected	No Fin Whale Detected	20140628_000000.wav	No Fin Whale Detected	No Fin Whale Detected	20140629_000000.wav	yes	14	20140627_000000.wav	No Fin Whale Detected	No Fin Whale Detected
AMAR492.1.20170222T061510Z.wav	No Fin Whale Detected	No Fin Whale Detected	20140630_000000.wav	yes	3	20140628_000000.wav	No Fin Whale Detected	No Fin Whale Detected	20140629_000000.wav	No Fin Whale Detected	No Fin Whale Detected	20140630_000000.wav	No Fin Whale Detected	No Fin Whale Detected	20140628_000000.wav	No Fin Whale Detected	No Fin Whale Detected
AMAR492.1.20170222T063010Z.wav	No Fin Whale Detected	No Fin Whale Detected	20140701_000000.wav	yes	15	20140629_000000.wav	No Fin Whale Detected	No Fin Whale Detected	20140630_000000.wav	No Fin Whale Detected	No Fin Whale Detected	20140701_000000.wav	No Fin Whale Detected	No Fin Whale Detected	20140629_000000.wav	No Fin Whale Detected	No Fin Whale Detected
AMAR492.1.20170222T064510Z.wav	No Fin Whale Detected	No Fin Whale Detected	20140702_000000.wav	No Fin Whale Detected	No Fin Whale Detected	20140630_000000.wav	No Fin Whale Detected	No Fin Whale Detected	20140701_000000.wav	No Fin Whale Detected	No Fin Whale Detected	20140702_000000.wav	No Fin Whale Detected	No Fin Whale Detected	20140630_000000.wav	No Fin Whale Detected	No Fin Whale Detected
AMAR492.1.20170222T070010Z.wav	No Fin Whale Detected	No Fin Whale Detected	20140703_000000.wav	No Fin Whale Detected	No Fin Whale Detected	20140701_000000.wav	No Fin Whale Detected	No Fin Whale Detected	20140702_000000.wav	No Fin Whale Detected	No Fin Whale Detected	20140703_000000.wav	No Fin Whale Detected	No Fin Whale Detected	20140701_000000.wav	No Fin Whale Detected	No Fin Whale Detected
AMAR492.1.20170222T071510Z.wav	No Fin Whale Detected	No Fin Whale Detected	20140704_000000.wav	yes	13	20140702_000000.wav	No Fin Whale Detected	No Fin Whale Detected	20140703_000000.wav	yes	31	20140704_000000.wav	No Fin Whale Detected	No Fin Whale Detected	20140702_000000.wav	No Fin Whale Detected	No Fin Whale Detected
AMAR492.1.20170222T073010Z.wav	No Fin Whale Detected	No Fin Whale Detected	20140705_000000.wav	No Fin Whale Detected	No Fin Whale Detected	20140703_000000.wav	No Fin Whale Detected	No Fin Whale Detected	20140704_000000.wav	No Fin Whale Detected	No Fin Whale Detected	20140705_000000.wav	No Fin Whale Detected	No Fin Whale Detected	20140703_000000.wav	yes	54
AMAR492.1.20170222T074510Z.wav	No Fin Whale Detected	No Fin Whale Detected	20140706_000000.wav	No Fin Whale Detected	No Fin Whale Detected	20140704_000000.wav	No Fin Whale Detected	No Fin Whale Detected	20140705_000000.wav	No Fin Whale Detected	No Fin Whale Detected	20140706_000000.wav	No Fin Whale Detected	No Fin Whale Detected	20140704_000000.wav	yes	15
AMAR492.1.20170222T080010Z.wav	No Fin Whale Detected	No Fin Whale Detected	20140707_000000.wav	No Fin Whale Detected	No Fin Whale Detected	20140705_000000.wav	No Fin Whale Detected	No Fin Whale Detected	20140706_000000.wav	No Fin Whale Detected	No Fin Whale Detected	20140707_000000.wav	No Fin Whale Detected	No Fin Whale Detected	20140705_000000.wav	No Fin Whale Detected	No Fin Whale Detected
AMAR492.1.20170222T081510Z.wav	No Fin Whale Detected	No Fin Whale Detected	20140708_000000.wav	No Fin Whale Detected	No Fin Whale Detected	20140706_000000.wav	No Fin Whale Detected	No Fin Whale Detected	20140707_000000.wav	No Fin Whale Detected	No Fin Whale Detected	20140708_000000.wav	No Fin Whale Detected	No Fin Whale Detected	20140706_000000.wav	yes	31
AMAR492.1.20170222T083010Z.wav	No Fin Whale Detected	No Fin Whale Detected	20140709_000000.wav	yes	13	20140707_000000.wav	No Fin Whale Detected	No Fin Whale Detected	20140708_000000.wav	No Fin Whale Detected	No Fin Whale Detected	20140709_000000.wav	No Fin Whale Detected	No Fin Whale Detected	20140707_000000.wav	yes	16
AMAR492.1.20170222T084510Z.wav	No Fin Whale Detected	No Fin Whale Detected	20140710_000000.wav	No Fin Whale Detected	No Fin Whale Detected	20140708_000000.wav	No Fin Whale Detected	No Fin Whale Detected	20140709_000000.wav	No Fin Whale Detected	No Fin Whale Detected	20140710_000000.wav	yes	19	20140708_000000.wav	No Fin Whale Detected	No Fin Whale Detected
AMAR492.1.20170222T090010Z.wav	No Fin Whale Detected	No Fin Whale Detected	20140711_000000.wav	No Fin Whale Detected	No Fin Whale Detected	20140709_000000.wav	No Fin Whale Detected	No Fin Whale Detected	20140710_000000.wav	No Fin Whale Detected	No Fin Whale Detected	20140711_000000.wav	No Fin Whale Detected	No Fin Whale Detected	20140709_000000.wav	No Fin Whale Detected	No Fin Whale Detected
AMAR492.1.20170222T091510Z.wav	No Fin Whale Detected	No Fin Whale Detected	20140712_000000.wav	No Fin Whale Detected	No Fin Whale Detected	20140710_000000.wav	No Fin Whale Detected	No Fin Whale Detected	20140711_000000.wav	No Fin Whale Detected	No Fin Whale Detected	20140712_000000.wav	No Fin Whale Detected	No Fin Whale Detected	20140710_000000.wav	yes	22
AMAR492.1.20170222T093010Z.wav	No Fin Whale Detected	No Fin Whale Detected	20140713_000000.wav	yes	11	20140711_000000.wav	No Fin Whale Detected	No Fin Whale Detected	20140712_000000.wav	No Fin Whale Detected	No Fin Whale Detected	20140713_000000.wav	No Fin Whale Detected	No Fin Whale Detected	20140711_000000.wav	No Fin Whale Detected	No Fin Whale Detected
AMAR492.1.20170222T094510Z.wav	No Fin Whale Detected	No Fin Whale Detected	20140714_000000.wav	yes	13	20140712_000000.wav	No Fin Whale Detected	No Fin Whale Detected	20140713_000000.wav	No Fin Whale Detected	No Fin Whale Detected	20140714_000000.wav	No Fin Whale Detected	No Fin Whale Detected	20140712_000000.wav	No Fin Whale Detected	No Fin Whale Detected
AMAR492.1.20170222T100010Z.wav	No Fin Whale Detected	No Fin Whale Detected	20140715_000000.wav	No Fin Whale Detected	No Fin Whale Detected	20140713_000000.wav	No Fin Whale Detected	No Fin Whale Detected	20140714_000000.wav	No Fin Whale Detected	No Fin Whale Detected	20140715_000000.wav	No Fin Whale Detected	No Fin Whale Detected	20140713_000000.wav	No Fin Whale Detected	No Fin Whale Detected
AMAR492.1.20170222T101510Z.wav	No Fin Whale Detected	No Fin Whale Detected	20140716_000000.wav	No Fin Whale Detected	No Fin Whale Detected	20140714_000000.wav	No Fin Whale Detected	No Fin Whale Detected	20140715_000000.wav	No Fin Whale Detected	No Fin Whale Detected	20140716_000000.wav	No Fin Whale Detected	No Fin Whale Detected	20140714_000000.wav	No Fin Whale Detected	No Fin Whale Detected
AMAR492.1.20170222T103010Z.wav	No Fin Whale Detected	No Fin Whale Detected	20140717_000000.wav	No Fin Whale Detected	No Fin Whale Detected	20140715_000000.wav	No Fin Whale Detected	No Fin Whale Detected	20140716_000000.wav	No Fin Whale Detected	No Fin Whale Detected	20140717_000000.wav	No Fin Whale Detected	No Fin Whale Detected	20140715_000000.wav	No Fin Whale Detected	No Fin Whale Detected
AMAR492.1.20170222T104510Z.wav	No Fin Whale Detected	No Fin Whale Detected	20140718_000000.wav	No Fin Whale Detected	No Fin Whale Detected	20140716_000000.wav	No Fin Whale Detected	No Fin Whale Detected	20140717_000000.wav	No Fin Whale Detected	No Fin Whale Detected	20140718_000000.wav	No Fin Whale Detected	No Fin Whale Detected	20140716_000000.wav	No Fin Whale Detected	No Fin Whale Detected
AMAR492.1.20170222T110010Z.wav	No Fin Whale Detected	No Fin Whale Detected	20140719_000000.wav	yes	49	20140717_000000.wav	No Fin Whale Detected	No Fin Whale Detected	20140718_000000.wav	No Fin Whale Detected	No Fin Whale Detected	20140719_000000.wav	No Fin Whale Detected	No Fin Whale Detected	20140717_000000.wav	No Fin Whale Detected	No Fin Whale Detected
AMAR492.1.20170222T111510Z.wav	No Fin Whale Detected	No Fin Whale Detected	20140720_000000.wav	yes	169	20140718_000000.wav	No Fin Whale Detected	No Fin Whale Detected	20140719_000000.wav	No Fin Whale Detected	No Fin Whale Detected	20140720_000000.wav	yes	130	20140718_000000.wav	yes	41
AMAR492.1.20170222T113010Z.wav	No Fin Whale Detected	No Fin Whale Detected	20140721_000000.wav	No Fin Whale Detected	No Fin Whale Detected	20140719_000000.wav	No Fin Whale Detected	No Fin Whale Detected	20140720_000000.wav	yes	44	20140721_000000.wav	No Fin Whale Detected	No Fin Whale Detected	20140719_000000.wav	yes	12
AMAR492.1.20170222T114510Z.wav	No Fin Whale Detected	No Fin Whale Detected	20140722_000000.wav	No Fin Whale Detected	No Fin Whale Detected	20140720_000000.wav	yes	8	20140721_000000.wav	No Fin Whale Detected	No Fin Whale Detected	20140722_000000.wav	No Fin Whale Detected	No Fin Whale Detected	20140720_000000.wav	yes	29
AMAR492.1.20170222T120010Z.wav	No Fin Whale Detected	No Fin Whale Detected	20140723_000000.wav	No Fin Whale Detected	No Fin Whale Detected	20140721_000000.wav	No Fin Whale Detected	No Fin Whale Detected	20140722_000000.wav	No Fin Whale Detected	No Fin Whale Detected	20140723_000000.wav	No Fin Whale Detected	No Fin Whale Detected	20140721_000000.wav	No Fin Whale Detected	No Fin Whale Detected
AMAR492.1.20170222T121510Z.wav	No Fin Whale Detected	No Fin Whale Detected	20140724_000000.wav	No Fin Whale Detected	No Fin Whale Detected	20140722_000000.wav	No Fin Whale Detected	No Fin Whale Detected	20140723_000000.wav	No Fin Whale Detected	No Fin Whale Detected	20140724_000000.wav	No Fin Whale Detected	No Fin Whale Detected	20140722_000000.wav	No Fin Whale Detected	No Fin Whale Detected
AMAR492.1.20170222T123010Z.wav	No Fin Whale Detected	No Fin Whale Detected	20140725_000000.wav	No Fin Whale Detected	No Fin Whale Detected	20140723_000000.wav	No Fin Whale Detected	No Fin Whale Detected	20140724_000000.wav	No Fin Whale Detected	No Fin Whale Detected	20140725_000000.wav	No Fin Whale Detected	No Fin Whale Detected	20140723_000000.wav	No Fin Whale Detected	No Fin Whale Detected
AMAR492.1.20170222T124510Z.wav	No Fin Whale Detected	No Fin Whale Detected	20140726_000000.wav	No Fin Whale Detected	No Fin Whale Detected	20140724_000000.wav	No Fin Whale Detected	No Fin Whale Detected	20140725_000000.wav	No Fin Whale Detected	No Fin Whale Detected	20140726_000000.wav	No Fin Whale Detected	No Fin Whale Detected	20140724_000000.wav	No Fin Whale Detected	No Fin Whale Detected
AMAR492.1.20170222T130010Z.wav	No Fin Whale Detected	No Fin Whale Detected	20140727_000000.wav	No Fin Whale Detected	No Fin Whale Detected	20140725_000000.wav	No Fin Whale Detected	No Fin Whale Detected	20140726_000000.wav	No Fin Whale Detected	No Fin Whale Detected	20140727_000000.wav	No Fin Whale Detected	No Fin Whale Detected	20140725_000000.wav	No Fin Whale Detected	No Fin Whale Detected
AMAR492.1.20170222T131510Z.wav	No Fin Whale Detected	No Fin Whale Detected	20140728_000000.wav	yes	17	20140726_000000.wav	No Fin Whale Detected	No Fin Whale Detected	20140727_000000.wav	No Fin Whale Detected	No Fin Whale Detected	20140728_000000.wav	No Fin Whale Detected	No Fin Whale Detected	20140726_000000.wav	No Fin Whale Detected	No Fin Whale Detected
AMAR492.1.20170222T133010Z.wav	No Fin Whale Detected	No Fin Whale Detected	20140729_000000.wav	yes	23	20140727_000000.wav	No Fin Whale Detected	No Fin Whale Detected	20140728_000000.wav	No Fin Whale Detected	No Fin Whale Detected	20140729_000000.wav	No Fin Whale Detected	No Fin Whale Detected	20140727_000000.wav	yes	20
AMAR492.1.20170222T134510Z.wav	No Fin Whale Detected	No Fin Whale Detected	20140730_000000.wav	yes	15	20140728_000000.wav	No Fin Whale Detected	No Fin Whale Detected	20140729_000000.wav	No Fin Whale Detected	No Fin Whale Detected	20140730_000000.wav	No Fin Whale Detected	No Fin Whale Detected	20140728_000000.wav	yes	10
AMAR492.1.20170222T140010Z.wav	No Fin Whale Detected	No Fin Whale Detected	20140731_000000.wav	yes	18	20140729_000000.wav	No Fin Whale Detected	No Fin Whale Detected	20140730_000000.wav	No Fin Whale Detected	No Fin Whale Detected	20140731_000000.wav	No Fin Whale Detected	No Fin Whale Detected	20140729_000000.wav	No Fin Whale Detected	No Fin Whale Detected
AMAR492.1.20170222T141510Z.wav	No Fin Whale Detected	No Fin Whale Detected	20140801_000000.wav	yes	10	20140730_000000.wav	No Fin Whale Detected	No Fin Whale Detected	20140731_000000.wav	No Fin Whale Detected	No Fin Whale Detected	20140801_000000.wav	No Fin Whale Detected	No Fin Whale Detected	20140730_000000.wav	No Fin Whale Detected	No Fin Whale Detected
AMAR492.1.20170222T143010Z.wav	No Fin Whale Detected	No Fin Whale Detected	20140802_000000.wav	No Fin Whale Detected	No Fin Whale Detected	20140731_000000.wav	No Fin Whale Detected	No Fin Whale Detected	20140801_000000.wav	No Fin Whale Detected	No Fin Whale Detected	20140802_000000.wav	No Fin Whale Detected	No Fin Whale Detected	20140731_000000.wav	No Fin Whale Detected	No Fin Whale Detected
AMAR492.1.20170222T144510Z.wav	No Fin Whale Detected	No Fin Whale Detected	20140803_000000.wav	No Fin Whale Detected	No Fin Whale Detected	20140801_000000.wav	No Fin Whale Detected	No Fin Whale Detected	20140802_000000.wav	No Fin Whale Detected	No Fin Whale Detected	20140803_000000.wav	No Fin Whale Detected	No Fin Whale Detected	20140801_000000.wav	No Fin Whale Detected	No Fin Whale Detected
AMAR492.1.20170222T150010Z.wav	No Fin Whale Detected	No Fin Whale Detected	20140804_000000.wav	No Fin Whale Detected	No Fin Whale Detected	20140802_000000.wav	No Fin Whale Detected	No Fin Whale Detected	20140803_000000.wav	No Fin Whale Detected	No Fin Whale Detected	20140804_000000.wav	No Fin Whale Detected	No Fin Whale Detected	20140802_000000.wav	No Fin Whale Detected	No Fin Whale Detected
AMAR492.1.20170222T151510Z.wav	No Fin Whale Detected	No Fin Whale Detected	20140805_000000.wav	No Fin Whale Detected	No Fin Whale Detected	20140803_000000.wav	No Fin Whale Detected	No Fin Whale Detected	20140804_000000.wav	No Fin Whale Detected	No Fin Whale Detected	20140805_000000.wav	No Fin Whale Detected	No Fin Whale Detected	20140803_000000.wav	No Fin Whale Detected	No Fin Whale Detected
AMAR492.1.20170222T153010Z.wav	No Fin Whale Detected	No Fin Whale Detected	20140806_000000.wav	No Fin Whale Detected	No Fin Whale Detected	20140804_000000.wav	No Fin Whale Detected	No Fin Whale Detected	20140805_000000.wav	No Fin Whale Detected	No Fin Whale Detected	20140806_000000.wav	No Fin Whale Detected	No Fin Whale Detected	20140804_000000.wav	No Fin Whale Detected	No Fin Whale Detected
AMAR492.1.20170222T154510Z.wav	No Fin Whale Detected	No Fin Whale Detected	20140807_000000.wav	No Fin Whale Detected	No Fin Whale Detected	20140805_000000.wav	No Fin Whale Detected	No Fin Whale Detected	20140806_000000.wav	No Fin Whale Detected	No Fin Whale Detected	20140807_000000.wav	No Fin Whale Detected	No Fin Whale Detected	20140805_000000.wav	No Fin Whale Detected	No Fin Whale Detected
AMAR492.1.20170222T160010Z.wav	No Fin Whale Detected	No Fin Whale Detected	20140808_000000.wav	No Fin Whale Detected	No Fin Whale Detected	20140806_000000.wav	No Fin Whale Detected	No Fin Whale Detected	20140807_000000.wav	No Fin Whale Detected	No Fin Whale Detected	20140808_000000.wav	No Fin Whale Detected	No Fin Whale Detected	20140806_000000.wav	No Fin Whale Detected	No Fin Whale Detected
AMAR492.1.20170222T161510Z.wav	No Fin Whale Detected	No Fin Whale Detected	20140809_000000.wav	No Fin Whale Detected	No Fin Whale Detected	20140807_000000.wav	No Fin Whale Detected	No Fin Whale Detected	20140808_000000.wav	No Fin Whale Detected	No Fin Whale Detected	20140809_000000.wav	No Fin Whale Detected	No Fin Whale Detected	20140807_000000.wav	No Fin Whale Detected	No Fin Whale Detected
AMAR492.1.20170222T163010Z.wav	No Fin Whale Detected	No Fin Whale Detected	20140810_000000.wav	No Fin Whale Detected	No Fin Whale Detected	20140808_000000.wav	No Fin Whale Detected	No Fin Whale Detected	20140809_000000.wav	No Fin Whale Detected	No Fin Whale Detected	20140810_000000.wav	yes	12	20140808_000000.wav	No Fin Whale Detected	No Fin Whale Detected
AMAR492.1.20170222T164510Z.wav	No Fin Whale Detected	No Fin Whale Detected	20140811_000000.wav	No Fin Whale Detected	No Fin Whale Detected	20140809_000000.wav	No Fin Whale Detected	No Fin Whale Detected	20140810_000000.wav	No Fin Whale Detected	No Fin Whale Detected	20140811_000000.wav	No Fin Whale Detected	No Fin Whale Detected	20140809_000000.wav	No Fin Whale Detected	No Fin Whale Detected
AMAR492.1.20170222T170010Z.wav	No Fin Whale Detected	No Fin Whale Detected	20140812_000000.wav	No Fin Whale Detected	No Fin Whale Detected	20140810_000000.wav	No Fin Whale Detected	No Fin Whale Detected	20140811_000000.wav	No Fin Whale Detected	No Fin Whale Detected	20140812_000000.wav	No Fin Whale Detected	No Fin Whale Detected	20140810_000000.wav	No Fin Whale Detected	No Fin Whale Detected
AMAR492.1.20170222T171510Z.wav	No Fin Whale Detected	No Fin Whale Detected	20140813_000000.wav	No Fin Whale Detected	No Fin Whale Detected	20140811_000000.wav	No Fin Whale Detected	No Fin Whale Detected	20140812_000000.wav	No Fin Whale Detected	No Fin Whale Detected	20140813_000000.wav	yes	16	20140811_000000.wav	No Fin Whale Detected	No Fin Whale Detected
AMAR492.1.20170222T173010Z.wav	No Fin Whale Detected	No Fin Whale Detected	20140814_000000.wav	No Fin Whale Detected	No Fin Whale Detected	20140812_000000.wav	No Fin Whale Detected	No Fin Whale Detected	20140813_000000.wav	No Fin Whale Detected	No Fin Whale Detected	20140814_000000.wav	No Fin Whale Detected	No Fin Whale Detected	20140812_000000.wav	No Fin Whale Detected	No Fin Whale Detected
AMAR492.1.20170222T174510Z.wav	No Fin Whale Detected	No Fin Whale Detected	20140815_000000.wav	No Fin Whale Detected	No Fin Whale Detected	20140813_000000.wav	No Fin Whale Detected	No Fin Whale Detected	20140814_000000.wav	No Fin Whale Detected	No Fin Whale Detected	20140815_000000.wav	No Fin Whale Detected	No Fin Whale Detected	20140813_000000.wav	No Fin Whale Detected	No Fin Whale Detected
AMAR492.1.20170222T180010Z.wav	No Fin Whale Detected	No Fin Whale Detected	20140816_000000.wav	No Fin Whale Detected	No Fin Whale Detected	20140814_000000.wav	No Fin Whale Detected	No Fin Whale Detected	20140815_000000.wav	No Fin Whale Detected	No Fin Whale Detected	20140816_000000.wav	No Fin Whale Detected	No Fin Whale Detected	20140814_000000.wav	No Fin Whale Detected	No Fin Whale Detected
AMAR492.1.20170222T181510Z.wav	No Fin Whale Detected	No Fin Whale Detected	20140817_000000.wav	No Fin Whale Detected	No Fin Whale Detected	20140815_000000.wav	No Fin Whale Detected	No Fin Whale Detected	20140816_000000.wav	No Fin Whale Detected	No Fin Whale Detected	20140817_000000.wav	No Fin Whale Detected	No Fin Whale Detected	20140815_000000.wav	No Fin Whale Detected	No Fin Whale Detected
AMAR492.1.20170222T183010Z.wav	No Fin Whale Detected	No Fin Whale Detected	20140818_000000.wav	No Fin Whale Detected	No Fin Whale Detected	20140816_000000.wav	No Fin Whale Detected	No Fin Whale Detected	20140817_000000.wav	No Fin Whale Detected	No Fin Whale Detected	20140818_000000.wav	No Fin Whale Detected	No Fin Whale Detected	20140816_000000.wav	No Fin Whale Detected	No Fin Whale Detected
AMAR492.1.20170222T184510Z.wav	No Fin Whale Detected	No Fin Whale Detected	20140819_000000.wav	No Fin Whale Detected	No Fin Whale Detected	20140817_000000.wav	No Fin Whale Detected	No Fin Whale Detected	20140818_000000.wav	No Fin Whale Detected	No Fin Whale Detected	20140819_000000.wav	No Fin Whale Detected	No Fin Whale Detected	20140817_000000.wav	No Fin Whale Detected	No Fin Whale Detected
AMAR492.1.20170222T190010Z.wav	No Fin Whale Detected	No Fin Whale Detected	20140820_000000.wav	No Fin Whale Detected	No Fin Whale Detected	20140818_000000.wav	No Fin Whale Detected	No Fin Whale Detected	20140819_000000.wav	No Fin Whale Detected	No Fin Whale Detected	20140820_000000.wav	No Fin Whale Detected	No Fin Whale Detected	20140818_000000.wav	No Fin Whale Detected	No Fin Whale Detected
AMAR492.1.20170222T191510Z.wav	No Fin Whale Detected	No Fin Whale Detected	20140821_000000.wav	No Fin Whale Detected	No Fin Whale Detected	20140819_000000.wav	No Fin Whale Detected	No Fin Whale Detected	20140820_000000.wav	No Fin Whale Detected	No Fin Whale Detected	20140821_000000.wav	No Fin Whale Detected	No Fin Whale Detected	20140819_000000.wav	No Fin Whale Detected	No Fin Whale Detected
AMAR492.1.20170222T193010Z.wav	No Fin Whale Detected	No Fin Whale Detected	20140822_000000.wav	No Fin Whale Detected	No Fin Whale Detected	20140820_000000.wav	No Fin Whale Detected	No Fin Whale Detected	20140821_000000.wav	No Fin Whale Detected	No Fin Whale Detected	20140822_000000.wav	No Fin Whale Detected	No Fin Whale Detected	20140820_000000.wav	No Fin Whale Detected	No Fin Whale Detected
AMAR492.1.20170222T194510Z.wav	No Fin Whale Detected	No Fin Whale Detected	20140823_000000.wav	No Fin Whale Detected	No Fin Whale Detected	20140821_000000.wav	No Fin Whale Detected	No Fin Whale Detected	20140822_000000.wav	No Fin Whale Detected	No Fin Whale Detected	20140823_000000.wav	No Fin Whale Detected	No Fin Whale Detected	20140821_000000.wav	No Fin Whale Detected	No Fin Whale Detected
AMAR492.1.20170222T200010Z.wav	No Fin Whale Detected	No Fin Whale Detected	20140824_000000.wav	No Fin Whale Detected	No Fin Whale Detected	20140822_000000.wav	No Fin Whale Detected	No Fin Whale Detected	20140823_000000.wav	No Fin Whale Detected	No Fin Whale Detected	20140824_000000.wav	No Fin Whale Detected	No Fin Whale Detected	20140822_000000.wav	No Fin Whale Detected	No Fin Whale Detected
AMAR492.1.20170222T201510Z.wav	No Fin Whale Detected	No Fin Whale Detected	20140825_000000.wav	No Fin Whale Detected	No Fin Whale Detected	20140823_000000.wav	No Fin Whale Detected	No Fin Whale Detected	20140824_000000.wav	No Fin Whale Detected	No Fin Whale Detected	20140825_000000.wav	yes	221	20140823_000000.wav	No Fin Whale Detected	No Fin Whale Detected
AMAR492.1.20170222T203010Z.wav	No Fin Whale Detected	No Fin Whale Detected	20140826_000000.wav	No Fin Whale Detected	No Fin Whale Detected	20140824_000000.wav	No Fin Whale Detected	No Fin Whale Detected	20140825_000000.wav	No Fin Whale Detected	No Fin Whale Detected	20140826_000000.wav	No Fin Whale Detected	No Fin Whale Detected	20140824_000000.wav	No Fin Whale Detected	No Fin Whale Detected
AMAR492.1.20170222T204510Z.wav	No Fin Whale Detected	No Fin Whale Detected	20140827_000000.wav	yes	6	20140825_000000.wav	No Fin Whale Detected	No Fin Whale Detected	20140826_000000.wav	No Fin Whale Detected	No Fin Whale Detected	20140827_000000.wav	No Fin Whale Detected	No Fin Whale Detected	20140825_000000.wav	No Fin Whale Detected	No Fin Whale Detected
AMAR492.1.20170222T210010Z.wav	No Fin Whale Detected	No Fin Whale Detected	20140828_000000.wav	yes	8	20140826_000000.wav	No Fin Whale Detected	No Fin Whale Detected	20140827_000000.wav	No Fin Whale Detected	No Fin Whale Detected	20140828_000000.wav	yes	31	20140826_000000.wav	No Fin Whale Detected	No Fin Whale Detected
AMAR492.1.20170222T211510Z.wav	No Fin Whale Detected	No Fin Whale Detected	20140829_000000.wav	No Fin Whale Detected	No Fin Whale Detected	20140827_000000.wav	No Fin Whale Detected	No Fin Whale Detected	20140828_000000.wav	No Fin Whale Detected	No Fin Whale Detected	20140829_000000.wav	No Fin Whale Detected	No Fin Whale Detected	20140827_000000.wav	No Fin Whale Detected	No Fin Whale Detected
AMAR492.1.20170222T213010Z.wav	No Fin Whale Detected	No Fin Whale Detected	20140830_000000.wav	No Fin Whale Detected	No Fin Whale Detected	20140828_000000.wav	yes	3	20140829_000000.wav	yes	9	20140830_000000.wav	No Fin Whale Detected	No Fin Whale Detected	20140828_000000.wav	No Fin Whale Detected	No Fin Whale Detected
AMAR492.1.20170222T214510Z.wav	No Fin Whale Detected	No Fin Whale Detected	20140831_000000.wav	No Fin Whale Detected	No Fin Whale Detected	20140829_000000.wav	No Fin Whale Detected	No Fin Whale Detected	20140830_000000.wav	No Fin Whale Detected	No Fin Whale Detected	20140831_000000.wav	No Fin Whale Detected	No Fin Whale Detected	20140829_000000.wav	No Fin Whale Detected	No Fin Whale Detected
AMAR492.1.20170222T220010Z.wav	No Fin Whale Detected	No Fin Whale Detected	20140901_000000.wav	yes	12	20140830_000000.wav	No Fin Whale Detected	No Fin Whale Detected	20140831_000000.wav	No Fin Whale Detected	No Fin Whale Detected	20140901_000000.wav	No Fin Whale Detected	No Fin Whale Detected	20140830_000000.wav	No Fin Whale Detected	No Fin Whale Detected
AMAR492.1.20170222T221510Z.wav	No Fin Whale Detected	No Fin Whale Detected	20140902_000000.wav	yes	25	20140831_000000.wav	No Fin Whale Detected	No Fin Whale Detected	20140901_000000.wav	No Fin Whale Detected	No Fin Whale Detected	20140902_000000.wav	No Fin Whale Detected	No Fin Whale Detected	20140831_000000.wav	No Fin Whale Detected	No Fin Whale Detected
AMAR492.1.20170222T223010Z.wav	No Fin Whale Detected	No Fin Whale Detected	20140903_000000.wav	yes	34	20140901_000000.wav	No Fin Whale Detected	No Fin Whale Detected	20140902_000000.wav	yes	7	20140903_000000.wav	yes	19	20140901_000000.wav	No Fin Whale Detected	No Fin Whale Detected
AMAR492.1.20170222T224510Z.wav	No Fin Whale Detected	No Fin Whale Detected	20140904_000000.wav	No Fin Whale Detected	No Fin Whale Detected	20140902_000000.wav	yes	8	20140903_000000.wav	yes	12	20140904_000000.wav	No Fin Whale Detected	No Fin Whale Detected	20140902_000000.wav	No Fin Whale Detected	No Fin Whale Detected
AMAR492.1.20170222T230010Z.wav	No Fin Whale Detected	No Fin Whale Detected	20140905_000000.wav	No Fin Whale Detected	No Fin Whale Detected	20140903_000000.wav	yes	23	20140904_000000.wav	No Fin Whale Detected	No Fin Whale Detected	20140905_000000.wav	No Fin Whale Detected	No Fin Whale Detected	20140903_000000.wav	No Fin Whale Detected	No Fin Whale Detected
AMAR492.1.20170222T231510Z.wav	No Fin Whale Detected	No Fin Whale Detected	20140906_000000.wav	No Fin Whale Detected	No Fin Whale Detected	20140904_000000.wav	No Fin Whale Detected	No Fin Whale Detected	20140905_000000.wav	No Fin Whale Detected	No Fin Whale Detected	20140906_000000.wav	No Fin Whale Detected	No Fin Whale Detected	20140904_000000.wav	No Fin Whale Detected	No Fin Whale Detected
AMAR492.1.20170222T233010Z.wav	No Fin Whale Detected	No Fin Whale Detected	20140907_000000.wav	No Fin Whale Detected	No Fin Whale Detected	20140905_000000.wav	No Fin Whale Detected	No Fin Whale Detected	20140906_000000.wav	No Fin Whale Detected	No Fin Whale Detected	20140907_000000.wav	No Fin Whale Detected	No Fin Whale Detected	20140905_000000.wav	No Fin Whale Detected	No Fin Whale Detected
AMAR492.1.20170222T234510Z.wav	No Fin Whale Detected	No Fin Whale Detected	20140908_000000.wav	No Fin Whale Detected	No Fin Whale Detected	20140906_000000.wav	No Fin Whale Detected	No Fin Whale Detected	20140907_000000.wav	No Fin Whale Detected	No Fin Whale Detected	20140908_000000.wav	No Fin Whale Detected	No Fin Whale Detected	20140906_000000.wav	No Fin Whale Detected	No Fin Whale Detected
AMAR492.1.20170223T000010Z.wav	No Fin Whale Detected	No Fin Whale Detected	20140909_000000.wav	No Fin Whale Detected	No Fin Whale Detected	20140907_000000.wav	No Fin Whale Detected	No Fin Whale Detected	20140908_000000.wav	No Fin Whale Detected	No Fin Whale Detected	20140909_000000.wav	No Fin Whale Detected	No Fin Whale Detected	20140907_000000.wav	yes	43
AMAR492.1.20170223T001510Z.wav	No Fin Whale Detected	No Fin Whale Detected	20140910_000000.wav	No Fin Whale Detected	No Fin Whale Detected	20140908_000000.wav	No Fin Whale Detected	No Fin Whale Detected	20140909_000000.wav	No Fin Whale Detected	No Fin Whale Detected	20140910_000000.wav	No Fin Whale Detected	No Fin Whale Detected	20140908_000000.wav	yes	16
AMAR492.1.20170223T003010Z.wav	No Fin Whale Detected	No Fin Whale Detected	20140911_000000.wav	No Fin Whale Detected	No Fin Whale Detected	20140909_000000.wav	No Fin Whale Detected	No Fin Whale Detected	20140910_000000.wav	No Fin Whale Detected	No Fin Whale Detected	20140911_000000.wav	No Fin Whale Detected	No Fin Whale Detected	20140909_000000.wav	No Fin Whale Detected	No Fin Whale Detected
AMAR492.1.20170223T004510Z.wav	No Fin Whale Detected	No Fin Whale Detected	20140912_000000.wav	No Fin Whale Detected	No Fin Whale Detected	20140910_000000.wav	No Fin Whale Detected	No Fin Whale Detected	20140911_000000.wav	No Fin Whale Detected	No Fin Whale Detected	20140912_000000.wav	No Fin Whale Detected	No Fin Whale Detected	20140910_000000.wav	No Fin Whale Detected	No Fin Whale Detected
AMAR492.1.20170223T010010Z.wav	No Fin Whale Detected	No Fin Whale Detected	20140913_000000.wav	No Fin Whale Detected	No Fin Whale Detected	20140911_000000.wav	No Fin Whale Detected	No Fin Whale Detected	20140912_000000.wav	No Fin Whale Detected	No Fin Whale Detected	20140913_000000.wav	No Fin Whale Detected	No Fin Whale Detected	20140911_000000.wav	No Fin Whale Detected	No Fin Whale Detected
AMAR492.1.20170223T011510Z.wav	No Fin Whale Detected	No Fin Whale Detected	20140914_000000.wav	No Fin Whale Detected	No Fin Whale Detected	20140912_000000.wav	No Fin Whale Detected	No Fin Whale Detected	20140913_000000.wav	No Fin Whale Detected	No Fin Whale Detected	20140914_000000.wav	No Fin Whale Detected	No Fin Whale Detected	20140912_000000.wav	No Fin Whale Detected	No Fin Whale Detected
AMAR492.1.20170223T013010Z.wav	No Fin Whale Detected	No Fin Whale Detected	20140915_000000.wav	No Fin Whale Detected	No Fin Whale Detected	20140913_000000.wav	No Fin Whale Detected	No Fin Whale Detected	20140914_000000.wav	No Fin Whale Detected	No Fin Whale Detected	20140915_000000.wav	No Fin Whale Detected	No Fin Whale Detected	20140913_000000.wav	No Fin Whale Detected	No Fin Whale Detected
AMAR492.1.20170223T014510Z.wav	No Fin Whale Detected	No Fin Whale Detected	20140916_000000.wav	No Fin Whale Detected	No Fin Whale Detected	20140914_000000.wav	No Fin Whale Detected	No Fin Whale Detected	20140915_000000.wav	No Fin Whale Detected	No Fin Whale Detected	20140916_000000.wav	No Fin Whale Detected	No Fin Whale Detected	20140914_000000.wav	No Fin Whale Detected	No Fin Whale Detected
AMAR492.1.20170223T020010Z.wav	No Fin Whale Detected	No Fin Whale Detected	20140917_000000.wav	No Fin Whale Detected	No Fin Whale Detected	20140915_000000.wav	No Fin Whale Detected	No Fin Whale Detected	20140916_000000.wav	No Fin Whale Detected	No Fin Whale Detected	20140917_000000.wav	No Fin Whale Detected	No Fin Whale Detected	20140915_000000.wav	No Fin Whale Detected	No Fin Whale Detected
AMAR492.1.20170223T021510Z.wav	No Fin Whale Detected	No Fin Whale Detected	20140918_000000.wav	No Fin Whale Detected	No Fin Whale Detected	20140916_000000.wav	No Fin Whale Detected	No Fin Whale Detected	20140917_000000.wav	No Fin Whale Detected	No Fin Whale Detected	20140918_000000.wav	No Fin Whale Detected	No Fin Whale Detected	20140916_000000.wav	No Fin Whale Detected	No Fin Whale Detected
AMAR492.1.20170223T023010Z.wav	No Fin Whale Detected	No Fin Whale Detected	20140919_000000.wav	No Fin Whale Detected	No Fin Whale Detected	20140917_000000.wav	No Fin Whale Detected	No Fin Whale Detected	20140918_000000.wav	No Fin Whale Detected	No Fin Whale Detected	20140919_000000.wav	No Fin Whale Detected	No Fin Whale Detected	20140917_000000.wav	yes	14
AMAR492.1.20170223T024510Z.wav	No Fin Whale Detected	No Fin Whale Detected	20140920_000000.wav	No Fin Whale Detected	No Fin Whale Detected	20140918_000000.wav	No Fin Whale Detected	No Fin Whale Detected	20140919_000000.wav	No Fin Whale Detected	No Fin Whale Detected	20140920_000000.wav	No Fin Whale Detected	No Fin Whale Detected	20140918_000000.wav	No Fin Whale Detected	No Fin Whale Detected
AMAR492.1.20170223T030010Z.wav	No Fin Whale Detected	No Fin Whale Detected	20140921_000000.wav	No Fin Whale Detected	No Fin Whale Detected	20140919_000000.wav	No Fin Whale Detected	No Fin Whale Detected	20140920_000000.wav	No Fin Whale Detected	No Fin Whale Detected	20140921_000000.wav	No Fin Whale Detected	No Fin Whale Detected	20140919_000000.wav	No Fin Whale Detected	No Fin Whale Detected
AMAR492.1.20170223T031510Z.wav	No Fin Whale Detected	No Fin Whale Detected	20140922_000000.wav	No Fin Whale Detected	No Fin Whale Detected	20140920_000000.wav	No Fin Whale Detected	No Fin Whale Detected	20140921_000000.wav	No Fin Whale Detected	No Fin Whale Detected	20140922_000000.wav	No Fin Whale Detected	No Fin Whale Detected	20140920_000000.wav	No Fin Whale Detected	No Fin Whale Detected
AMAR492.1.20170223T033010Z.wav	No Fin Whale Detected	No Fin Whale Detected	20140923_000000.wav	No Fin Whale Detected	No Fin Whale Detected	20140921_000000.wav	No Fin Whale Detected	No Fin Whale Detected	20140922_000000.wav	No Fin Whale Detected	No Fin Whale Detected	20140923_000000.wav	No Fin Whale Detected	No Fin Whale Detected	20140921_000000.wav	No Fin Whale Detected	No Fin Whale Detected
AMAR492.1.20170223T034510Z.wav	No Fin Whale Detected	No Fin Whale Detected	20140924_000000.wav	No Fin Whale Detected	No Fin Whale Detected	20140922_000000.wav	No Fin Whale Detected	No Fin Whale Detected	20140923_000000.wav	No Fin Whale Detected	No Fin Whale Detected	20140924_000000.wav	No Fin Whale Detected	No Fin Whale Detected	20140922_000000.wav	No Fin Whale Detected	No Fin Whale Detected
AMAR492.1.20170223T040010Z.wav	No Fin Whale Detected	No Fin Whale Detected	20140925_000000.wav	No Fin Whale Detected	No Fin Whale Detected	20140923_000000.wav	No Fin Whale Detected	No Fin Whale Detected	20140924_000000.wav	No Fin Whale Detected	No Fin Whale Detected	20140925_000000.wav	No Fin Whale Detected	No Fin Whale Detected	20140923_000000.wav	No Fin Whale Detected	No Fin Whale Detected
AMAR492.1.20170223T041510Z.wav	No Fin Whale Detected	No Fin Whale Detected	20140926_000000.wav	No Fin Whale Detected	No Fin Whale Detected	20140924_000000.wav	No Fin Whale Detected	No Fin Whale Detected	20140925_000000.wav	No Fin Whale Detected	No Fin Whale Detected	20140926_000000.wav	No Fin Whale Detected	No Fin Whale Detected	20140924_000000.wav	No Fin Whale Detected	No Fin Whale Detected
AMAR492.1.20170223T043010Z.wav	No Fin Whale Detected	No Fin Whale Detected	20140927_000000.wav	No Fin Whale Detected	No Fin Whale Detected	20140925_000000.wav	No Fin Whale Detected	No Fin Whale Detected	20140926_000000.wav	No Fin Whale Detected	No Fin Whale Detected	20140927_000000.wav	No Fin Whale Detected	No Fin Whale Detected	20140925_000000.wav	No Fin Whale Detected	No Fin Whale Detected
AMAR492.1.20170223T044510Z.wav	No Fin Whale Detected	No Fin Whale Detected	20140928_000000.wav	No Fin Whale Detected	No Fin Whale Detected	20140926_000000.wav	No Fin Whale Detected	No Fin Whale Detected	20140927_000000.wav	No Fin Whale Detected	No Fin Whale Detected	20140928_000000.wav	No Fin Whale Detected	No Fin Whale Detected	20140926_000000.wav	No Fin Whale Detected	No Fin Whale Detected
AMAR492.1.20170223T050010Z.wav	No Fin Whale Detected	No Fin Whale Detected	20140929_000000.wav	No Fin Whale Detected	No Fin Whale Detected	20140927_000000.wav	No Fin Whale Detected	No Fin Whale Detected	20140928_000000.wav	No Fin Whale Detected	No Fin Whale Detected	20140929_000000.wav	No Fin Whale Detected	No Fin Whale Detected	20140927_000000.wav	No Fin Whale Detected	No Fin Whale Detected
AMAR492.1.20170223T051510Z.wav	No Fin Whale Detected	No Fin Whale Detected	20140930_000000.wav	No Fin Whale Detected	No Fin Whale Detected	20140928_000000.wav	No Fin Whale Detected	No Fin Whale Detected	20140929_000000.wav	No Fin Whale Detected	No Fin Whale Detected	20140930_000000.wav	No Fin Whale Detected	No Fin Whale Detected	20140928_000000.wav	No Fin Whale Detected	No Fin Whale Detected
AMAR492.1.20170223T053010Z.wav	No Fin Whale Detected	No Fin Whale Detected	20141001_000000.wav	No Fin Whale Detected	No Fin Whale Detected	20140929_000000.wav	No Fin Whale Detected	No Fin Whale Detected	20140930_000000.wav	No Fin Whale Detected	No Fin Whale Detected	20141001_000000.wav	No Fin Whale Detected	No Fin Whale Detected	20140929_000000.wav	No Fin Whale Detected	No Fin Whale Detected
AMAR492.1.20170223T054510Z.wav	No Fin Whale Detected	No Fin Whale Detected	20141002_000000.wav	No Fin Whale Detected	No Fin Whale Detected	20140930_000000.wav	No Fin Whale Detected	No Fin Whale Detected	20141001_000000.wav	No Fin Whale Detected	No Fin Whale Detected	20141002_000000.wav	No Fin Whale Detected	No Fin Whale Detected	20140930_000000.wav	No Fin Whale Detected	No Fin Whale Detected
AMAR492.1.20170223T060010Z.wav	No Fin Whale Detected	No Fin Whale Detected	20141003_000000.wav	No Fin Whale Detected	No Fin Whale Detected	20141001_000000.wav	No Fin Whale Detected	No Fin Whale Detected	20141002_000000.wav	No Fin Whale Detected	No Fin Whale Detected	20141003_000000.wav	No Fin Whale Detected	No Fin Whale Detected	20141001_000000.wav	No Fin Whale Detected	No Fin Whale Detected
AMAR492.1.20170223T061510Z.wav	No Fin Whale Detected	No Fin Whale Detected	20141004_000000.wav	No Fin Whale Detected	No Fin Whale Detected	20141002_000000.wav	No Fin Whale Detected	No Fin Whale Detected	20141003_000000.wav	No Fin Whale Detected	No Fin Whale Detected	20141004_000000.wav	No Fin Whale Detected	No Fin Whale Detected	20141002_000000.wav	No Fin Whale Detected	No Fin Whale Detected
AMAR492.1.20170223T063010Z.wav	No Fin Whale Detected	No Fin Whale Detected	20141005_000000.wav	No Fin Whale Detected	No Fin Whale Detected	20141003_000000.wav	No Fin Whale Detected	No Fin Whale Detected	20141004_000000.wav	No Fin Whale Detected	No Fin Whale Detected	20141005_000000.wav	No Fin Whale Detected	No Fin Whale Detected	20141003_000000.wav	No Fin Whale Detected	No Fin Whale Detected
AMAR492.1.20170223T064510Z.wav	No Fin Whale Detected	No Fin Whale Detected	20141006_000000.wav	No Fin Whale Detected	No Fin Whale Detected	20141004_000000.wav	No Fin Whale Detected	No Fin Whale Detected	20141005_000000.wav	No Fin Whale Detected	No Fin Whale Detected	20141006_000000.wav	No Fin Whale Detected	No Fin Whale Detected	20141004_000000.wav	No Fin Whale Detected	No Fin Whale Detected
AMAR492.1.20170223T070010Z.wav	No Fin Whale Detected	No Fin Whale Detected	20141007_000000.wav	No Fin Whale Detected	No Fin Whale Detected	20141005_000000.wav	No Fin Whale Detected	No Fin Whale Detected	20141006_000000.wav	No Fin Whale Detected	No Fin Whale Detected	20141007_000000.wav	No Fin Whale Detected	No Fin Whale Detected	20141005_000000.wav	yes	7
AMAR492.1.20170223T071510Z.wav	No Fin Whale Detected	No Fin Whale Detected	20141008_000000.wav	No Fin Whale Detected	No Fin Whale Detected	20141006_000000.wav	No Fin Whale Detected	No Fin Whale Detected	20141007_000000.wav	No Fin Whale Detected	No Fin Whale Detected	20141008_000000.wav	No Fin Whale Detected	No Fin Whale Detected	20141006_000000.wav	No Fin Whale Detected	No Fin Whale Detected
AMAR492.1.20170223T073010Z.wav	No Fin Whale Detected	No Fin Whale Detected	20141009_000000.wav	No Fin Whale Detected	No Fin Whale Detected	20141007_000000.wav	No Fin Whale Detected	No Fin Whale Detected	20141008_000000.wav	No Fin Whale Detected	No Fin Whale Detected	20141009_000000.wav	No Fin Whale Detected	No Fin Whale Detected	20141007_000000.wav	No Fin Whale Detected	No Fin Whale Detected
AMAR492.1.20170223T074510Z.wav	No Fin Whale Detected	No Fin Whale Detected	20141010_000000.wav	No Fin Whale Detected	No Fin Whale Detected	20141008_000000.wav	No Fin Whale Detected	No Fin Whale Detected	20141009_000000.wav	No Fin Whale Detected	No Fin Whale Detected	20141010_000000.wav	No Fin Whale Detected	No Fin Whale Detected	20141008_000000.wav	No Fin Whale Detected	No Fin Whale Detected
AMAR492.1.20170223T080010Z.wav	No Fin Whale Detected	No Fin Whale Detected	20141011_000000.wav	No Fin Whale Detected	No Fin Whale Detected	20141009_000000.wav	No Fin Whale Detected	No Fin Whale Detected	20141010_000000.wav	No Fin Whale Detected	No Fin Whale Detected	20141011_000000.wav	No Fin Whale Detected	No Fin Whale Detected	20141009_000000.wav	No Fin Whale Detected	No Fin Whale Detected
AMAR492.1.20170223T081510Z.wav	No Fin Whale Detected	No Fin Whale Detected	20141012_000000.wav	yes	3	20141010_000000.wav	No Fin Whale Detected	No Fin Whale Detected	20141011_000000.wav	No Fin Whale Detected	No Fin Whale Detected	20141012_000000.wav	No Fin Whale Detected	No Fin Whale Detected	20141010_000000.wav	No Fin Whale Detected	No Fin Whale Detected
AMAR492.1.20170223T083010Z.wav	No Fin Whale Detected	No Fin Whale Detected	20141013_000000.wav	No Fin Whale Detected	No Fin Whale Detected	20141011_000000.wav	No Fin Whale Detected	No Fin Whale Detected	20141012_000000.wav	No Fin Whale Detected	No Fin Whale Detected	20141013_000000.wav	No Fin Whale Detected	No Fin Whale Detected	20141011_000000.wav	No Fin Whale Detected	No Fin Whale Detected
AMAR492.1.20170223T084510Z.wav	No Fin Whale Detected	No Fin Whale Detected	20141014_000000.wav	No Fin Whale Detected	No Fin Whale Detected	20141012_000000.wav	No Fin Whale Detected	No Fin Whale Detected	20141013_000000.wav	No Fin Whale Detected	No Fin Whale Detected	20141014_000000.wav	No Fin Whale Detected	No Fin Whale Detected	20141012_000000.wav	No Fin Whale Detected	No Fin Whale Detected
AMAR492.1.20170223T090010Z.wav	No Fin Whale Detected	No Fin Whale Detected	20141015_000000.wav	No Fin Whale Detected	No Fin Whale Detected	20141013_000000.wav	No Fin Whale Detected	No Fin Whale Detected	20141014_000000.wav	No Fin Whale Detected	No Fin Whale Detected	20141015_000000.wav	No Fin Whale Detected	No Fin Whale Detected	20141013_000000.wav	No Fin Whale Detected	No Fin Whale Detected
AMAR492.1.20170223T091510Z.wav	No Fin Whale Detected	No Fin Whale Detected	20141016_000000.wav	No Fin Whale Detected	No Fin Whale Detected	20141014_000000.wav	No Fin Whale Detected	No Fin Whale Detected	20141015_000000.wav	No Fin Whale Detected	No Fin Whale Detected	20141016_000000.wav	No Fin Whale Detected	No Fin Whale Detected	20141014_000000.wav	No Fin Whale Detected	No Fin Whale Detected
AMAR492.1.20170223T093010Z.wav	No Fin Whale Detected	No Fin Whale Detected	20141017_000000.wav	No Fin Whale Detected	No Fin Whale Detected	20141015_000000.wav	No Fin Whale Detected	No Fin Whale Detected	20141016_000000.wav	No Fin Whale Detected	No Fin Whale Detected	20141017_000000.wav	No Fin Whale Detected	No Fin Whale Detected	20141015_000000.wav	No Fin Whale Detected	No Fin Whale Detected
AMAR492.1.20170223T094510Z.wav	No Fin Whale Detected	No Fin Whale Detected	20141018_000000.wav	No Fin Whale Detected	No Fin Whale Detected	20141016_000000.wav	No Fin Whale Detected	No Fin Whale Detected	20141017_000000.wav	No Fin Whale Detected	No Fin Whale Detected	20141018_000000.wav	No Fin Whale Detected	No Fin Whale Detected	20141016_000000.wav	No Fin Whale Detected	No Fin Whale Detected
AMAR492.1.20170223T100010Z.wav	No Fin Whale Detected	No Fin Whale Detected	20141019_000000.wav	No Fin Whale Detected	No Fin Whale Detected	20141017_000000.wav	No Fin Whale Detected	No Fin Whale Detected	20141018_000000.wav	No Fin Whale Detected	No Fin Whale Detected	20141019_000000.wav	No Fin Whale Detected	No Fin Whale Detected	20141017_000000.wav	No Fin Whale Detected	No Fin Whale Detected
AMAR492.1.20170223T101510Z.wav	No Fin Whale Detected	No Fin Whale Detected	20141020_000000.wav	No Fin Whale Detected	No Fin Whale Detected	20141018_000000.wav	No Fin Whale Detected	No Fin Whale Detected	20141019_000000.wav	No Fin Whale Detected	No Fin Whale Detected	20141020_000000.wav	No Fin Whale Detected	No Fin Whale Detected	20141018_000000.wav	No Fin Whale Detected	No Fin Whale Detected
AMAR492.1.20170223T103010Z.wav	No Fin Whale Detected	No Fin Whale Detected	20141021_000000.wav	No Fin Whale Detected	No Fin Whale Detected	20141019_000000.wav	No Fin Whale Detected	No Fin Whale Detected	20141020_000000.wav	No Fin Whale Detected	No Fin Whale Detected	20141021_000000.wav	No Fin Whale Detected	No Fin Whale Detected	20141019_000000.wav	No Fin Whale Detected	No Fin Whale Detected
AMAR492.1.20170223T104510Z.wav	No Fin Whale Detected	No Fin Whale Detected	20141022_000000.wav	yes	4	20141020_000000.wav	No Fin Whale Detected	No Fin Whale Detected	20141021_000000.wav	No Fin Whale Detected	No Fin Whale Detected	20141022_000000.wav	No Fin Whale Detected	No Fin Whale Detected	20141020_000000.wav	No Fin Whale Detected	No Fin Whale Detected
AMAR492.1.20170223T110010Z.wav	No Fin Whale Detected	No Fin Whale Detected	20141023_000000.wav	No Fin Whale Detected	No Fin Whale Detected	20141021_000000.wav	No Fin Whale Detected	No Fin Whale Detected	20141022_000000.wav	No Fin Whale Detected	No Fin Whale Detected	20141023_000000.wav	No Fin Whale Detected	No Fin Whale Detected	20141021_000000.wav	No Fin Whale Detected	No Fin Whale Detected
AMAR492.1.20170223T111510Z.wav	No Fin Whale Detected	No Fin Whale Detected	20141024_000000.wav	No Fin Whale Detected	No Fin Whale Detected	20141022_000000.wav	yes	4	20141023_000000.wav	No Fin Whale Detected	No Fin Whale Detected	20141024_000000.wav	No Fin Whale Detected	No Fin Whale Detected	20141022_000000.wav	No Fin Whale Detected	No Fin Whale Detected
AMAR492.1.20170223T113010Z.wav	No Fin Whale Detected	No Fin Whale Detected	20141025_000000.wav	No Fin Whale Detected	No Fin Whale Detected	20141023_000000.wav	No Fin Whale Detected	No Fin Whale Detected	20141024_000000.wav	No Fin Whale Detected	No Fin Whale Detected	20141025_000000.wav	No Fin Whale Detected	No Fin Whale Detected	20141023_000000.wav	No Fin Whale Detected	No Fin Whale Detected
AMAR492.1.20170223T114510Z.wav	No Fin Whale Detected	No Fin Whale Detected	20141026_000000.wav	No Fin Whale Detected	No Fin Whale Detected	20141024_000000.wav	No Fin Whale Detected	No Fin Whale Detected	20141025_000000.wav	No Fin Whale Detected	No Fin Whale Detected	20141026_000000.wav	No Fin Whale Detected	No Fin Whale Detected	20141024_000000.wav	No Fin Whale Detected	No Fin Whale Detected
AMAR492.1.20170223T120010Z.wav	No Fin Whale Detected	No Fin Whale Detected	20141027_000000.wav	No Fin Whale Detected	No Fin Whale Detected	20141025_000000.wav	No Fin Whale Detected	No Fin Whale Detected	20141026_000000.wav	No Fin Whale Detected	No Fin Whale Detected	20141027_000000.wav	No Fin Whale Detected	No Fin Whale Detected	20141025_000000.wav	No Fin Whale Detected	No Fin Whale Detected
AMAR492.1.20170223T121510Z.wav	No Fin Whale Detected	No Fin Whale Detected	20141028_000000.wav	No Fin Whale Detected	No Fin Whale Detected	20141026_000000.wav	No Fin Whale Detected	No Fin Whale Detected	20141027_000000.wav	No Fin Whale Detected	No Fin Whale Detected	20141028_000000.wav	yes	14	20141026_000000.wav	No Fin Whale Detected	No Fin Whale Detected
AMAR492.1.20170223T123010Z.wav	No Fin Whale Detected	No Fin Whale Detected	20141029_000000.wav	No Fin Whale Detected	No Fin Whale Detected	20141027_000000.wav	No Fin Whale Detected	No Fin Whale Detected	20141028_000000.wav	No Fin Whale Detected	No Fin Whale Detected	20141029_000000.wav	yes	23	20141027_000000.wav	No Fin Whale Detected	No Fin Whale Detected
AMAR492.1.20170223T124510Z.wav	No Fin Whale Detected	No Fin Whale Detected	20141030_000000.wav	No Fin Whale Detected	No Fin Whale Detected	20141028_000000.wav	No Fin Whale Detected	No Fin Whale Detected	20141029_000000.wav	No Fin Whale Detected	No Fin Whale Detected	20141030_000000.wav	No Fin Whale Detected	No Fin Whale Detected	20141028_000000.wav	No Fin Whale Detected	No Fin Whale Detected
AMAR492.1.20170223T130010Z.wav	No Fin Whale Detected	No Fin Whale Detected	20141031_000000.wav	No Fin Whale Detected	No Fin Whale Detected	20141029_000000.wav	No Fin Whale Detected	No Fin Whale Detected	20141030_000000.wav	No Fin Whale Detected	No Fin Whale Detected	20141031_000000.wav	No Fin Whale Detected	No Fin Whale Detected	20141029_000000.wav	No Fin Whale Detected	No Fin Whale Detected
AMAR492.1.20170223T131510Z.wav	No Fin Whale Detected	No Fin Whale Detected	20141101_000000.wav	No Fin Whale Detected	No Fin Whale Detected	20141030_000000.wav	No Fin Whale Detected	No Fin Whale Detected	20141031_000000.wav	yes	17	20141101_000000.wav	yes	2	20141030_000000.wav	No Fin Whale Detected	No Fin Whale Detected
AMAR492.1.20170223T133010Z.wav	No Fin Whale Detected	No Fin Whale Detected	20141102_000000.wav	No Fin Whale Detected	No Fin Whale Detected	20141031_000000.wav	No Fin Whale Detected	No Fin Whale Detected	20141101_000000.wav	yes	13	20141102_000000.wav	No Fin Whale Detected	No Fin Whale Detected	20141031_000000.wav	No Fin Whale Detected	No Fin Whale Detected
AMAR492.1.20170223T134510Z.wav	No Fin Whale Detected	No Fin Whale Detected	20141103_000000.wav	No Fin Whale Detected	No Fin Whale Detected	20141101_000000.wav	No Fin Whale Detected	No Fin Whale Detected	20141102_000000.wav	yes	6	20141103_000000.wav	No Fin Whale Detected	No Fin Whale Detected	20141201_000000.wav	No Fin Whale Detected	No Fin Whale Detected
AMAR492.1.20170223T140010Z.wav	No Fin Whale Detected	No Fin Whale Detected	20141104_000000.wav	No Fin Whale Detected	No Fin Whale Detected	20141102_000000.wav	No Fin Whale Detected	No Fin Whale Detected	20141103_000000.wav	No Fin Whale Detected	No Fin Whale Detected	20141104_000000.wav	No Fin Whale Detected	No Fin Whale Detected	20141202_000000.wav	No Fin Whale Detected	No Fin Whale Detected
AMAR492.1.20170223T141510Z.wav	No Fin Whale Detected	No Fin Whale Detected	20141105_000000.wav	No Fin Whale Detected	No Fin Whale Detected	20141103_000000.wav	No Fin Whale Detected	No Fin Whale Detected	20141104_000000.wav	No Fin Whale Detected	No Fin Whale Detected	20141105_000000.wav	No Fin Whale Detected	No Fin Whale Detected	20141203_000000.wav	No Fin Whale Detected	No Fin Whale Detected
AMAR492.1.20170223T143010Z.wav	No Fin Whale Detected	No Fin Whale Detected	20141106_000000.wav	yes	4	20141104_000000.wav	No Fin Whale Detected	No Fin Whale Detected	20141105_000000.wav	No Fin Whale Detected	No Fin Whale Detected	20141106_000000.wav	No Fin Whale Detected	No Fin Whale Detected	20141204_000000.wav	No Fin Whale Detected	No Fin Whale Detected
AMAR492.1.20170223T144510Z.wav	No Fin Whale Detected	No Fin Whale Detected	20141107_000000.wav	No Fin Whale Detected	No Fin Whale Detected	20141105_000000.wav	No Fin Whale Detected	No Fin Whale Detected	20141106_000000.wav	No Fin Whale Detected	No Fin Whale Detected	20141107_000000.wav	No Fin Whale Detected	No Fin Whale Detected	20141205_000000.wav	No Fin Whale Detected	No Fin Whale Detected
AMAR492.1.20170223T150010Z.wav	No Fin Whale Detected	No Fin Whale Detected	20141108_000000.wav	No Fin Whale Detected	No Fin Whale Detected	20141106_000000.wav	No Fin Whale Detected	No Fin Whale Detected	20141107_000000.wav	No Fin Whale Detected	No Fin Whale Detected	20141108_000000.wav	No Fin Whale Detected	No Fin Whale Detected	20141206_000000.wav	No Fin Whale Detected	No Fin Whale Detected
AMAR492.1.20170223T151510Z.wav	No Fin Whale Detected	No Fin Whale Detected	20141109_000000.wav	No Fin Whale Detected	No Fin Whale Detected	20141107_000000.wav	No Fin Whale Detected	No Fin Whale Detected	20141108_000000.wav	No Fin Whale Detected	No Fin Whale Detected	20141109_000000.wav	No Fin Whale Detected	No Fin Whale Detected	20141207_000000.wav	No Fin Whale Detected	No Fin Whale Detected
AMAR492.1.20170223T153010Z.wav	No Fin Whale Detected	No Fin Whale Detected	20141110_000000.wav	No Fin Whale Detected	No Fin Whale Detected	20141108_000000.wav	No Fin Whale Detected	No Fin Whale Detected	20141109_000000.wav	No Fin Whale Detected	No Fin Whale Detected	20141110_000000.wav	No Fin Whale Detected	No Fin Whale Detected	20141208_000000.wav	No Fin Whale Detected	No Fin Whale Detected
AMAR492.1.20170223T154510Z.wav	No Fin Whale Detected	No Fin Whale Detected	20141111_000000.wav	No Fin Whale Detected	No Fin Whale Detected	20141109_000000.wav	No Fin Whale Detected	No Fin Whale Detected	20141110_000000.wav	No Fin Whale Detected	No Fin Whale Detected	20141111_000000.wav	No Fin Whale Detected	No Fin Whale Detected	20141209_000000.wav	yes	8
AMAR492.1.20170223T160010Z.wav	No Fin Whale Detected	No Fin Whale Detected	20141112_000000.wav	No Fin Whale Detected	No Fin Whale Detected	20141110_000000.wav	No Fin Whale Detected	No Fin Whale Detected	20141111_000000.wav	No Fin Whale Detected	No Fin Whale Detected	20141112_000000.wav	No Fin Whale Detected	No Fin Whale Detected	20141210_000000.wav	No Fin Whale Detected	No Fin Whale Detected
AMAR492.1.20170223T161510Z.wav	No Fin Whale Detected	No Fin Whale Detected	20141113_000000.wav	No Fin Whale Detected	No Fin Whale Detected	20141111_000000.wav	No Fin Whale Detected	No Fin Whale Detected	20141112_000000.wav	No Fin Whale Detected	No Fin Whale Detected	20141113_000000.wav	No Fin Whale Detected	No Fin Whale Detected	20141211_000000.wav	No Fin Whale Detected	No Fin Whale Detected
AMAR492.1.20170223T163010Z.wav	No Fin Whale Detected	No Fin Whale Detected	20141114_000000.wav	No Fin Whale Detected	No Fin Whale Detected	20141112_000000.wav	No Fin Whale Detected	No Fin Whale Detected	20141113_000000.wav	No Fin Whale Detected	No Fin Whale Detected	20141114_000000.wav	No Fin Whale Detected	No Fin Whale Detected	20141212_000000.wav	No Fin Whale Detected	No Fin Whale Detected
AMAR492.1.20170223T164510Z.wav	No Fin Whale Detected	No Fin Whale Detected	20141115_000000.wav	No Fin Whale Detected	No Fin Whale Detected	20141113_000000.wav	No Fin Whale Detected	No Fin Whale Detected	20141114_000000.wav	No Fin Whale Detected	No Fin Whale Detected	20141115_000000.wav	No Fin Whale Detected	No Fin Whale Detected	20141213_000000.wav	No Fin Whale Detected	No Fin Whale Detected
AMAR492.1.20170223T170010Z.wav	No Fin Whale Detected	No Fin Whale Detected	20141116_000000.wav	No Fin Whale Detected	No Fin Whale Detected	20141114_000000.wav	No Fin Whale Detected	No Fin Whale Detected	20141115_000000.wav	No Fin Whale Detected	No Fin Whale Detected	20141116_000000.wav	No Fin Whale Detected	No Fin Whale Detected	20141214_000000.wav	No Fin Whale Detected	No Fin Whale Detected
AMAR492.1.20170223T171510Z.wav	No Fin Whale Detected	No Fin Whale Detected	20141117_000000.wav	No Fin Whale Detected	No Fin Whale Detected	20141115_000000.wav	No Fin Whale Detected	No Fin Whale Detected	20141116_000000.wav	No Fin Whale Detected	No Fin Whale Detected	20141117_000000.wav	No Fin Whale Detected	No Fin Whale Detected	20141215_000000.wav	No Fin Whale Detected	No Fin Whale Detected
AMAR492.1.20170223T173010Z.wav	No Fin Whale Detected	No Fin Whale Detected	20141118_000000.wav	No Fin Whale Detected	No Fin Whale Detected	20141116_000000.wav	No Fin Whale Detected	No Fin Whale Detected	20141117_000000.wav	No Fin Whale Detected	No Fin Whale Detected	20141118_000000.wav	No Fin Whale Detected	No Fin Whale Detected	20141216_000000.wav	No Fin Whale Detected	No Fin Whale Detected
AMAR492.1.20170223T174510Z.wav	No Fin Whale Detected	No Fin Whale Detected	20141119_000000.wav	No Fin Whale Detected	No Fin Whale Detected	20141117_000000.wav	No Fin Whale Detected	No Fin Whale Detected	20141118_000000.wav	No Fin Whale Detected	No Fin Whale Detected	20141119_000000.wav	No Fin Whale Detected	No Fin Whale Detected	20141217_000000.wav	No Fin Whale Detected	No Fin Whale Detected
AMAR492.1.20170223T180010Z.wav	No Fin Whale Detected	No Fin Whale Detected	20141120_000000.wav	No Fin Whale Detected	No Fin Whale Detected	20141118_000000.wav	No Fin Whale Detected	No Fin Whale Detected	20141119_000000.wav	No Fin Whale Detected	No Fin Whale Detected	20141120_000000.wav	No Fin Whale Detected	No Fin Whale Detected	20141218_000000.wav	No Fin Whale Detected	No Fin Whale Detected
AMAR492.1.20170223T181510Z.wav	No Fin Whale Detected	No Fin Whale Detected	20141121_000000.wav	No Fin Whale Detected	No Fin Whale Detected	20141119_000000.wav	No Fin Whale Detected	No Fin Whale Detected	20141120_000000.wav	No Fin Whale Detected	No Fin Whale Detected	20141121_000000.wav	No Fin Whale Detected	No Fin Whale Detected	20141219_000000.wav	yes	10
AMAR492.1.20170223T183010Z.wav	No Fin Whale Detected	No Fin Whale Detected	20141122_000000.wav	No Fin Whale Detected	No Fin Whale Detected	20141120_000000.wav	No Fin Whale Detected	No Fin Whale Detected	20141121_000000.wav	No Fin Whale Detected	No Fin Whale Detected	20141122_000000.wav	No Fin Whale Detected	No Fin Whale Detected	20141220_000000.wav	No Fin Whale Detected	No Fin Whale Detected
AMAR492.1.20170223T184510Z.wav	No Fin Whale Detected	No Fin Whale Detected	20141123_000000.wav	No Fin Whale Detected	No Fin Whale Detected	20141121_000000.wav	No Fin Whale Detected	No Fin Whale Detected	20141122_000000.wav	No Fin Whale Detected	No Fin Whale Detected	20141123_000000.wav	No Fin Whale Detected	No Fin Whale Detected	20141221_000000.wav	No Fin Whale Detected	No Fin Whale Detected
AMAR492.1.20170223T190010Z.wav	No Fin Whale Detected	No Fin Whale Detected	20141124_000000.wav	No Fin Whale Detected	No Fin Whale Detected	20141122_000000.wav	No Fin Whale Detected	No Fin Whale Detected	20141123_000000.wav	No Fin Whale Detected	No Fin Whale Detected	20141124_000000.wav	No Fin Whale Detected	No Fin Whale Detected	20141222_000000.wav	No Fin Whale Detected	No Fin Whale Detected
AMAR492.1.20170223T191510Z.wav	No Fin Whale Detected	No Fin Whale Detected	20141125_000000.wav	No Fin Whale Detected	No Fin Whale Detected	20141123_000000.wav	No Fin Whale Detected	No Fin Whale Detected	20141124_000000.wav	No Fin Whale Detected	No Fin Whale Detected	20141125_000000.wav	No Fin Whale Detected	No Fin Whale Detected	20141223_000000.wav	No Fin Whale Detected	No Fin Whale Detected
AMAR492.1.20170223T193010Z.wav	No Fin Whale Detected	No Fin Whale Detected	20141126_000000.wav	No Fin Whale Detected	No Fin Whale Detected	20141124_000000.wav	No Fin Whale Detected	No Fin Whale Detected	20141125_000000.wav	No Fin Whale Detected	No Fin Whale Detected	20141126_000000.wav	No Fin Whale Detected	No Fin Whale Detected	20141224_000000.wav	No Fin Whale Detected	No Fin Whale Detected
AMAR492.1.20170223T194510Z.wav	No Fin Whale Detected	No Fin Whale Detected	20141127_000000.wav	No Fin Whale Detected	No Fin Whale Detected	20141125_000000.wav	No Fin Whale Detected	No Fin Whale Detected	20141126_000000.wav	No Fin Whale Detected	No Fin Whale Detected	20141127_000000.wav	No Fin Whale Detected	No Fin Whale Detected	20141225_000000.wav	No Fin Whale Detected	No Fin Whale Detected
AMAR492.1.20170223T200010Z.wav	No Fin Whale Detected	No Fin Whale Detected	20141128_000000.wav	No Fin Whale Detected	No Fin Whale Detected	20141126_000000.wav	No Fin Whale Detected	No Fin Whale Detected	20141127_000000.wav	No Fin Whale Detected	No Fin Whale Detected	20141128_000000.wav	No Fin Whale Detected	No Fin Whale Detected	20141226_000000.wav	No Fin Whale Detected	No Fin Whale Detected
AMAR492.1.20170223T201510Z.wav	No Fin Whale Detected	No Fin Whale Detected	20141129_000000.wav	No Fin Whale Detected	No Fin Whale Detected	20141127_000000.wav	No Fin Whale Detected	No Fin Whale Detected	20141128_000000.wav	No Fin Whale Detected	No Fin Whale Detected	20141129_000000.wav	No Fin Whale Detected	No Fin Whale Detected	20141227_000000.wav	No Fin Whale Detected	No Fin Whale Detected
AMAR492.1.20170223T203010Z.wav	No Fin Whale Detected	No Fin Whale Detected	20141130_000000.wav	No Fin Whale Detected	No Fin Whale Detected	20141128_000000.wav	No Fin Whale Detected	No Fin Whale Detected	20141129_000000.wav	No Fin Whale Detected	No Fin Whale Detected	20141130_000000.wav	No Fin Whale Detected	No Fin Whale Detected	20141228_000000.wav	No Fin Whale Detected	No Fin Whale Detected
AMAR492.1.20170223T204510Z.wav	No Fin Whale Detected	No Fin Whale Detected	20141201_000000.wav	No Fin Whale Detected	No Fin Whale Detected	20141129_000000.wav	No Fin Whale Detected	No Fin Whale Detected	20141130_000000.wav	No Fin Whale Detected	No Fin Whale Detected	20141201_000000.wav	No Fin Whale Detected	No Fin Whale Detected	20141229_000000.wav	No Fin Whale Detected	No Fin Whale Detected
AMAR492.1.20170223T210010Z.wav	No Fin Whale Detected	No Fin Whale Detected	20141202_000000.wav	No Fin Whale Detected	No Fin Whale Detected	20141130_000000.wav	No Fin Whale Detected	No Fin Whale Detected	20141201_000000.wav	No Fin Whale Detected	No Fin Whale Detected	20141202_000000.wav	No Fin Whale Detected	No Fin Whale Detected	20141230_000000.wav	No Fin Whale Detected	No Fin Whale Detected
AMAR492.1.20170223T211510Z.wav	No Fin Whale Detected	No Fin Whale Detected	20141203_000000.wav	No Fin Whale Detected	No Fin Whale Detected	20141201_000000.wav	No Fin Whale Detected	No Fin Whale Detected	20141202_000000.wav	yes	14	20141203_000000.wav	No Fin Whale Detected	No Fin Whale Detected	20141231_000000.wav	No Fin Whale Detected	No Fin Whale Detected
AMAR492.1.20170223T213010Z.wav	No Fin Whale Detected	No Fin Whale Detected	20141204_000000.wav	No Fin Whale Detected	No Fin Whale Detected	20141202_000000.wav	No Fin Whale Detected	No Fin Whale Detected	20141203_000000.wav	No Fin Whale Detected	No Fin Whale Detected	20141204_000000.wav	No Fin Whale Detected	No Fin Whale Detected	20150101_000000.wav	No Fin Whale Detected	No Fin Whale Detected
AMAR492.1.20170223T214510Z.wav	No Fin Whale Detected	No Fin Whale Detected	20141205_000000.wav	No Fin Whale Detected	No Fin Whale Detected	20141203_000000.wav	No Fin Whale Detected	No Fin Whale Detected	20141204_000000.wav	No Fin Whale Detected	No Fin Whale Detected	20141205_000000.wav	No Fin Whale Detected	No Fin Whale Detected	20150102_000000.wav	No Fin Whale Detected	No Fin Whale Detected
AMAR492.1.20170223T220010Z.wav	No Fin Whale Detected	No Fin Whale Detected	20141206_000000.wav	No Fin Whale Detected	No Fin Whale Detected	20141204_000000.wav	No Fin Whale Detected	No Fin Whale Detected	20141205_000000.wav	No Fin Whale Detected	No Fin Whale Detected	20141206_000000.wav	No Fin Whale Detected	No Fin Whale Detected	20150103_000000.wav	No Fin Whale Detected	No Fin Whale Detected
AMAR492.1.20170223T221510Z.wav	No Fin Whale Detected	No Fin Whale Detected	20141207_000000.wav	No Fin Whale Detected	No Fin Whale Detected	20141205_000000.wav	No Fin Whale Detected	No Fin Whale Detected	20141206_000000.wav	No Fin Whale Detected	No Fin Whale Detected	20141207_000000.wav	No Fin Whale Detected	No Fin Whale Detected	20150104_000000.wav	No Fin Whale Detected	No Fin Whale Detected
AMAR492.1.20170223T223010Z.wav	No Fin Whale Detected	No Fin Whale Detected	20141208_000000.wav	No Fin Whale Detected	No Fin Whale Detected	20141206_000000.wav	No Fin Whale Detected	No Fin Whale Detected	20141207_000000.wav	No Fin Whale Detected	No Fin Whale Detected	20141208_000000.wav	No Fin Whale Detected	No Fin Whale Detected	20150105_000000.wav	No Fin Whale Detected	No Fin Whale Detected
AMAR492.1.20170223T224510Z.wav	No Fin Whale Detected	No Fin Whale Detected	20141209_000000.wav	No Fin Whale Detected	No Fin Whale Detected	20141207_000000.wav	No Fin Whale Detected	No Fin Whale Detected	20141208_000000.wav	No Fin Whale Detected	No Fin Whale Detected	20141209_000000.wav	No Fin Whale Detected	No Fin Whale Detected	20150106_000000.wav	No Fin Whale Detected	No Fin Whale Detected
AMAR492.1.20170223T230010Z.wav	No Fin Whale Detected	No Fin Whale Detected	20141210_000000.wav	No Fin Whale Detected	No Fin Whale Detected	20141208_000000.wav	No Fin Whale Detected	No Fin Whale Detected	20141209_000000.wav	No Fin Whale Detected	No Fin Whale Detected	20141210_000000.wav	No Fin Whale Detected	No Fin Whale Detected	20150107_000000.wav	No Fin Whale Detected	No Fin Whale Detected
AMAR492.1.20170223T231510Z.wav	No Fin Whale Detected	No Fin Whale Detected	20141211_000000.wav	No Fin Whale Detected	No Fin Whale Detected	20141209_000000.wav	No Fin Whale Detected	No Fin Whale Detected	20141210_000000.wav	No Fin Whale Detected	No Fin Whale Detected	20141211_000000.wav	No Fin Whale Detected	No Fin Whale Detected	20150108_000000.wav	No Fin Whale Detected	No Fin Whale Detected
AMAR492.1.20170223T233010Z.wav	No Fin Whale Detected	No Fin Whale Detected	20141212_000000.wav	No Fin Whale Detected	No Fin Whale Detected	20141210_000000.wav	No Fin Whale Detected	No Fin Whale Detected	20141211_000000.wav	No Fin Whale Detected	No Fin Whale Detected	20141212_000000.wav	No Fin Whale Detected	No Fin Whale Detected	20150109_000000.wav	No Fin Whale Detected	No Fin Whale Detected
AMAR492.1.20170223T234510Z.wav	No Fin Whale Detected	No Fin Whale Detected	20141213_000000.wav	No Fin Whale Detected	No Fin Whale Detected	20141211_000000.wav	No Fin Whale Detected	No Fin Whale Detected	20141212_000000.wav	No Fin Whale Detected	No Fin Whale Detected	20141213_000000.wav	No Fin Whale Detected	No Fin Whale Detected	20150110_000000.wav	No Fin Whale Detected	No Fin Whale Detected
AMAR492.1.20170224T000010Z.wav	No Fin Whale Detected	No Fin Whale Detected	20141214_000000.wav	No Fin Whale Detected	No Fin Whale Detected	20141212_000000.wav	No Fin Whale Detected	No Fin Whale Detected	20141213_000000.wav	No Fin Whale Detected	No Fin Whale Detected	20141214_000000.wav	No Fin Whale Detected	No Fin Whale Detected	20150111_000000.wav	No Fin Whale Detected	No Fin Whale Detected
AMAR492.1.20170224T001510Z.wav	No Fin Whale Detected	No Fin Whale Detected	20141215_000000.wav	No Fin Whale Detected	No Fin Whale Detected	20141213_000000.wav	No Fin Whale Detected	No Fin Whale Detected	20141214_000000.wav	No Fin Whale Detected	No Fin Whale Detected	20141215_000000.wav	No Fin Whale Detected	No Fin Whale Detected	20150112_000000.wav	No Fin Whale Detected	No Fin Whale Detected
AMAR492.1.20170224T003010Z.wav	No Fin Whale Detected	No Fin Whale Detected	20141216_000000.wav	No Fin Whale Detected	No Fin Whale Detected	20141214_000000.wav	No Fin Whale Detected	No Fin Whale Detected	20141215_000000.wav	No Fin Whale Detected	No Fin Whale Detected	20141216_000000.wav	No Fin Whale Detected	No Fin Whale Detected	20150113_000000.wav	No Fin Whale Detected	No Fin Whale Detected
AMAR492.1.20170224T004510Z.wav	No Fin Whale Detected	No Fin Whale Detected	20141217_000000.wav	No Fin Whale Detected	No Fin Whale Detected	20141215_000000.wav	No Fin Whale Detected	No Fin Whale Detected	20141216_000000.wav	No Fin Whale Detected	No Fin Whale Detected	20141217_000000.wav	No Fin Whale Detected	No Fin Whale Detected	20150114_000000.wav	No Fin Whale Detected	No Fin Whale Detected
AMAR492.1.20170224T010010Z.wav	No Fin Whale Detected	No Fin Whale Detected	20141218_000000.wav	No Fin Whale Detected	No Fin Whale Detected	20141216_000000.wav	No Fin Whale Detected	No Fin Whale Detected	20141217_000000.wav	No Fin Whale Detected	No Fin Whale Detected	20141218_000000.wav	No Fin Whale Detected	No Fin Whale Detected	20150115_000000.wav	No Fin Whale Detected	No Fin Whale Detected
AMAR492.1.20170224T011510Z.wav	No Fin Whale Detected	No Fin Whale Detected	20141219_000000.wav	No Fin Whale Detected	No Fin Whale Detected	20141217_000000.wav	No Fin Whale Detected	No Fin Whale Detected	20141218_000000.wav	No Fin Whale Detected	No Fin Whale Detected	20141219_000000.wav	No Fin Whale Detected	No Fin Whale Detected	20150116_000000.wav	No Fin Whale Detected	No Fin Whale Detected
AMAR492.1.20170224T013010Z.wav	No Fin Whale Detected	No Fin Whale Detected	20141220_000000.wav	No Fin Whale Detected	No Fin Whale Detected	20141218_000000.wav	No Fin Whale Detected	No Fin Whale Detected	20141219_000000.wav	No Fin Whale Detected	No Fin Whale Detected	20141220_000000.wav	No Fin Whale Detected	No Fin Whale Detected	20150117_000000.wav	No Fin Whale Detected	No Fin Whale Detected
AMAR492.1.20170224T014510Z.wav	No Fin Whale Detected	No Fin Whale Detected	20141221_000000.wav	No Fin Whale Detected	No Fin Whale Detected	20141219_000000.wav	No Fin Whale Detected	No Fin Whale Detected	20141220_000000.wav	No Fin Whale Detected	No Fin Whale Detected	20141221_000000.wav	No Fin Whale Detected	No Fin Whale Detected	20150118_000000.wav	No Fin Whale Detected	No Fin Whale Detected
AMAR492.1.20170224T020010Z.wav	No Fin Whale Detected	No Fin Whale Detected	20141222_000000.wav	No Fin Whale Detected	No Fin Whale Detected	20141220_000000.wav	No Fin Whale Detected	No Fin Whale Detected	20141221_000000.wav	No Fin Whale Detected	No Fin Whale Detected	20141222_000000.wav	No Fin Whale Detected	No Fin Whale Detected	20150119_000000.wav	No Fin Whale Detected	No Fin Whale Detected
AMAR492.1.20170224T021510Z.wav	No Fin Whale Detected	No Fin Whale Detected	20141223_000000.wav	No Fin Whale Detected	No Fin Whale Detected	20141221_000000.wav	No Fin Whale Detected	No Fin Whale Detected	20141222_000000.wav	No Fin Whale Detected	No Fin Whale Detected	20141223_000000.wav	No Fin Whale Detected	No Fin Whale Detected	20150120_000000.wav	No Fin Whale Detected	No Fin Whale Detected
AMAR492.1.20170224T023010Z.wav	No Fin Whale Detected	No Fin Whale Detected	20141224_000000.wav	No Fin Whale Detected	No Fin Whale Detected	20141222_000000.wav	No Fin Whale Detected	No Fin Whale Detected	20141223_000000.wav	No Fin Whale Detected	No Fin Whale Detected	20141224_000000.wav	No Fin Whale Detected	No Fin Whale Detected	20150121_000000.wav	No Fin Whale Detected	No Fin Whale Detected
AMAR492.1.20170224T024510Z.wav	No Fin Whale Detected	No Fin Whale Detected	20141225_000000.wav	No Fin Whale Detected	No Fin Whale Detected	20141223_000000.wav	No Fin Whale Detected	No Fin Whale Detected	20141224_000000.wav	No Fin Whale Detected	No Fin Whale Detected	20141225_000000.wav	No Fin Whale Detected	No Fin Whale Detected	20150122_000000.wav	No Fin Whale Detected	No Fin Whale Detected
AMAR492.1.20170224T030010Z.wav	No Fin Whale Detected	No Fin Whale Detected	20141226_000000.wav	No Fin Whale Detected	No Fin Whale Detected	20141224_000000.wav	No Fin Whale Detected	No Fin Whale Detected	20141225_000000.wav	No Fin Whale Detected	No Fin Whale Detected	20141226_000000.wav	No Fin Whale Detected	No Fin Whale Detected	20150123_000000.wav	No Fin Whale Detected	No Fin Whale Detected
AMAR492.1.20170224T031510Z.wav	No Fin Whale Detected	No Fin Whale Detected	20141227_000000.wav	No Fin Whale Detected	No Fin Whale Detected	20141225_000000.wav	No Fin Whale Detected	No Fin Whale Detected	20141226_000000.wav	No Fin Whale Detected	No Fin Whale Detected	20141227_000000.wav	No Fin Whale Detected	No Fin Whale Detected	20150124_000000.wav	No Fin Whale Detected	No Fin Whale Detected
AMAR492.1.20170224T033010Z.wav	No Fin Whale Detected	No Fin Whale Detected	20141228_000000.wav	yes	2	20141226_000000.wav	No Fin Whale Detected	No Fin Whale Detected	20141227_000000.wav	No Fin Whale Detected	No Fin Whale Detected	20141228_000000.wav	No Fin Whale Detected	No Fin Whale Detected	20150125_000000.wav	No Fin Whale Detected	No Fin Whale Detected
AMAR492.1.20170224T034510Z.wav	No Fin Whale Detected	No Fin Whale Detected	20141229_000000.wav	No Fin Whale Detected	No Fin Whale Detected	20141227_000000.wav	No Fin Whale Detected	No Fin Whale Detected	20141228_000000.wav	No Fin Whale Detected	No Fin Whale Detected	20141229_000000.wav	No Fin Whale Detected	No Fin Whale Detected	20150126_000000.wav	No Fin Whale Detected	No Fin Whale Detected
AMAR492.1.20170224T040010Z.wav	No Fin Whale Detected	No Fin Whale Detected	20141230_000000.wav	No Fin Whale Detected	No Fin Whale Detected	20141228_000000.wav	No Fin Whale Detected	No Fin Whale Detected	20141229_000000.wav	No Fin Whale Detected	No Fin Whale Detected	20141230_000000.wav	No Fin Whale Detected	No Fin Whale Detected	20150127_000000.wav	No Fin Whale Detected	No Fin Whale Detected
AMAR492.1.20170224T041510Z.wav	No Fin Whale Detected	No Fin Whale Detected	20141231_000000.wav	No Fin Whale Detected	No Fin Whale Detected	20141229_000000.wav	No Fin Whale Detected	No Fin Whale Detected	20141230_000000.wav	No Fin Whale Detected	No Fin Whale Detected	20141231_000000.wav	No Fin Whale Detected	No Fin Whale Detected	20150128_000000.wav	No Fin Whale Detected	No Fin Whale Detected
AMAR492.1.20170224T043010Z.wav	No Fin Whale Detected	No Fin Whale Detected	20150101_000000.wav	No Fin Whale Detected	No Fin Whale Detected	20141230_000000.wav	No Fin Whale Detected	No Fin Whale Detected	20141231_000000.wav	No Fin Whale Detected	No Fin Whale Detected	20150101_000000.wav	No Fin Whale Detected	No Fin Whale Detected	20150129_000000.wav	No Fin Whale Detected	No Fin Whale Detected
AMAR492.1.20170224T044510Z.wav	No Fin Whale Detected	No Fin Whale Detected	20150102_000000.wav	No Fin Whale Detected	No Fin Whale Detected	20141231_000000.wav	No Fin Whale Detected	No Fin Whale Detected	20150101_000000.wav	No Fin Whale Detected	No Fin Whale Detected	20150102_000000.wav	No Fin Whale Detected	No Fin Whale Detected	20150130_000000.wav	No Fin Whale Detected	No Fin Whale Detected
AMAR492.1.20170224T050010Z.wav	No Fin Whale Detected	No Fin Whale Detected	20150103_000000.wav	No Fin Whale Detected	No Fin Whale Detected	20150101_000000.wav	No Fin Whale Detected	No Fin Whale Detected	20150102_000000.wav	No Fin Whale Detected	No Fin Whale Detected	20150103_000000.wav	No Fin Whale Detected	No Fin Whale Detected	20150131_000000.wav	No Fin Whale Detected	No Fin Whale Detected
AMAR492.1.20170224T051510Z.wav	No Fin Whale Detected	No Fin Whale Detected	20150104_000000.wav	No Fin Whale Detected	No Fin Whale Detected	20150102_000000.wav	No Fin Whale Detected	No Fin Whale Detected	20150103_000000.wav	No Fin Whale Detected	No Fin Whale Detected	20150104_000000.wav	No Fin Whale Detected	No Fin Whale Detected	20150201_000000.wav	No Fin Whale Detected	No Fin Whale Detected
AMAR492.1.20170224T053010Z.wav	No Fin Whale Detected	No Fin Whale Detected	20150105_000000.wav	No Fin Whale Detected	No Fin Whale Detected	20150103_000000.wav	No Fin Whale Detected	No Fin Whale Detected	20150104_000000.wav	No Fin Whale Detected	No Fin Whale Detected	20150105_000000.wav	No Fin Whale Detected	No Fin Whale Detected	20150202_000000.wav	No Fin Whale Detected	No Fin Whale Detected
AMAR492.1.20170224T054510Z.wav	No Fin Whale Detected	No Fin Whale Detected	20150106_000000.wav	No Fin Whale Detected	No Fin Whale Detected	20150104_000000.wav	No Fin Whale Detected	No Fin Whale Detected	20150105_000000.wav	No Fin Whale Detected	No Fin Whale Detected	20150106_000000.wav	No Fin Whale Detected	No Fin Whale Detected	20150203_000000.wav	No Fin Whale Detected	No Fin Whale Detected
AMAR492.1.20170224T060010Z.wav	No Fin Whale Detected	No Fin Whale Detected	20150107_000000.wav	No Fin Whale Detected	No Fin Whale Detected	20150105_000000.wav	No Fin Whale Detected	No Fin Whale Detected	20150106_000000.wav	No Fin Whale Detected	No Fin Whale Detected	20150107_000000.wav	No Fin Whale Detected	No Fin Whale Detected	20150204_000000.wav	No Fin Whale Detected	No Fin Whale Detected
AMAR492.1.20170224T061510Z.wav	No Fin Whale Detected	No Fin Whale Detected	20150108_000000.wav	No Fin Whale Detected	No Fin Whale Detected	20150106_000000.wav	No Fin Whale Detected	No Fin Whale Detected	20150107_000000.wav	No Fin Whale Detected	No Fin Whale Detected	20150108_000000.wav	No Fin Whale Detected	No Fin Whale Detected	20150205_000000.wav	No Fin Whale Detected	No Fin Whale Detected
AMAR492.1.20170224T063010Z.wav	No Fin Whale Detected	No Fin Whale Detected	20150109_000000.wav	No Fin Whale Detected	No Fin Whale Detected	20150107_000000.wav	No Fin Whale Detected	No Fin Whale Detected	20150108_000000.wav	No Fin Whale Detected	No Fin Whale Detected	20150109_000000.wav	No Fin Whale Detected	No Fin Whale Detected	20150206_000000.wav	No Fin Whale Detected	No Fin Whale Detected
AMAR492.1.20170224T064510Z.wav	No Fin Whale Detected	No Fin Whale Detected	20150110_000000.wav	No Fin Whale Detected	No Fin Whale Detected	20150108_000000.wav	No Fin Whale Detected	No Fin Whale Detected	20150109_000000.wav	No Fin Whale Detected	No Fin Whale Detected	20150110_000000.wav	No Fin Whale Detected	No Fin Whale Detected	20150207_000000.wav	No Fin Whale Detected	No Fin Whale Detected
AMAR492.1.20170224T070010Z.wav	No Fin Whale Detected	No Fin Whale Detected	20150111_000000.wav	No Fin Whale Detected	No Fin Whale Detected	20150109_000000.wav	No Fin Whale Detected	No Fin Whale Detected	20150110_000000.wav	No Fin Whale Detected	No Fin Whale Detected	20150111_000000.wav	No Fin Whale Detected	No Fin Whale Detected	20150208_000000.wav	No Fin Whale Detected	No Fin Whale Detected
AMAR492.1.20170224T071510Z.wav	No Fin Whale Detected	No Fin Whale Detected	20150112_000000.wav	No Fin Whale Detected	No Fin Whale Detected	20150110_000000.wav	No Fin Whale Detected	No Fin Whale Detected	20150111_000000.wav	No Fin Whale Detected	No Fin Whale Detected	20150112_000000.wav	No Fin Whale Detected	No Fin Whale Detected	20150209_000000.wav	No Fin Whale Detected	No Fin Whale Detected
AMAR492.1.20170224T073010Z.wav	No Fin Whale Detected	No Fin Whale Detected	20150113_000000.wav	No Fin Whale Detected	No Fin Whale Detected	20150111_000000.wav	No Fin Whale Detected	No Fin Whale Detected	20150112_000000.wav	No Fin Whale Detected	No Fin Whale Detected	20150113_000000.wav	No Fin Whale Detected	No Fin Whale Detected	20150210_000000.wav	No Fin Whale Detected	No Fin Whale Detected
AMAR492.1.20170224T074510Z.wav	No Fin Whale Detected	No Fin Whale Detected	20150114_000000.wav	No Fin Whale Detected	No Fin Whale Detected	20150112_000000.wav	No Fin Whale Detected	No Fin Whale Detected	20150113_000000.wav	No Fin Whale Detected	No Fin Whale Detected	20150114_000000.wav	No Fin Whale Detected	No Fin Whale Detected	20150211_000000.wav	No Fin Whale Detected	No Fin Whale Detected
AMAR492.1.20170224T080010Z.wav	No Fin Whale Detected	No Fin Whale Detected	20150115_000000.wav	No Fin Whale Detected	No Fin Whale Detected	20150113_000000.wav	No Fin Whale Detected	No Fin Whale Detected	20150114_000000.wav	No Fin Whale Detected	No Fin Whale Detected	20150115_000000.wav	No Fin Whale Detected	No Fin Whale Detected	20150212_000000.wav	No Fin Whale Detected	No Fin Whale Detected
AMAR492.1.20170224T081510Z.wav	No Fin Whale Detected	No Fin Whale Detected	20150116_000000.wav	No Fin Whale Detected	No Fin Whale Detected	20150114_000000.wav	No Fin Whale Detected	No Fin Whale Detected	20150115_000000.wav	No Fin Whale Detected	No Fin Whale Detected	20150116_000000.wav	No Fin Whale Detected	No Fin Whale Detected	20150213_000000.wav	No Fin Whale Detected	No Fin Whale Detected
AMAR492.1.20170224T083010Z.wav	No Fin Whale Detected	No Fin Whale Detected	20150117_000000.wav	No Fin Whale Detected	No Fin Whale Detected	20150115_000000.wav	No Fin Whale Detected	No Fin Whale Detected	20150116_000000.wav	No Fin Whale Detected	No Fin Whale Detected	20150117_000000.wav	No Fin Whale Detected	No Fin Whale Detected	20150214_000000.wav	No Fin Whale Detected	No Fin Whale Detected
AMAR492.1.20170224T084510Z.wav	No Fin Whale Detected	No Fin Whale Detected	20150118_000000.wav	No Fin Whale Detected	No Fin Whale Detected	20150116_000000.wav	No Fin Whale Detected	No Fin Whale Detected	20150117_000000.wav	No Fin Whale Detected	No Fin Whale Detected	20150118_000000.wav	No Fin Whale Detected	No Fin Whale Detected	20150215_000000.wav	No Fin Whale Detected	No Fin Whale Detected
AMAR492.1.20170224T090010Z.wav	No Fin Whale Detected	No Fin Whale Detected	20150119_000000.wav	No Fin Whale Detected	No Fin Whale Detected	20150117_000000.wav	No Fin Whale Detected	No Fin Whale Detected	20150118_000000.wav	No Fin Whale Detected	No Fin Whale Detected	20150119_000000.wav	No Fin Whale Detected	No Fin Whale Detected	20150216_000000.wav	No Fin Whale Detected	No Fin Whale Detected
AMAR492.1.20170224T091510Z.wav	No Fin Whale Detected	No Fin Whale Detected	20150120_000000.wav	No Fin Whale Detected	No Fin Whale Detected	20150118_000000.wav	No Fin Whale Detected	No Fin Whale Detected	20150119_000000.wav	No Fin Whale Detected	No Fin Whale Detected	20150120_000000.wav	No Fin Whale Detected	No Fin Whale Detected	20150217_000000.wav	No Fin Whale Detected	No Fin Whale Detected
AMAR492.1.20170224T093010Z.wav	No Fin Whale Detected	No Fin Whale Detected	20150121_000000.wav	No Fin Whale Detected	No Fin Whale Detected	20150119_000000.wav	No Fin Whale Detected	No Fin Whale Detected	20150120_000000.wav	No Fin Whale Detected	No Fin Whale Detected	20150121_000000.wav	No Fin Whale Detected	No Fin Whale Detected	20150218_000000.wav	No Fin Whale Detected	No Fin Whale Detected
AMAR492.1.20170224T094510Z.wav	No Fin Whale Detected	No Fin Whale Detected	20150122_000000.wav	No Fin Whale Detected	No Fin Whale Detected	20150120_000000.wav	No Fin Whale Detected	No Fin Whale Detected	20150121_000000.wav	No Fin Whale Detected	No Fin Whale Detected	20150122_000000.wav	No Fin Whale Detected	No Fin Whale Detected	20150219_000000.wav	No Fin Whale Detected	No Fin Whale Detected
AMAR492.1.20170224T100010Z.wav	No Fin Whale Detected	No Fin Whale Detected	20150123_000000.wav	No Fin Whale Detected	No Fin Whale Detected	20150121_000000.wav	No Fin Whale Detected	No Fin Whale Detected	20150122_000000.wav	No Fin Whale Detected	No Fin Whale Detected	20150123_000000.wav	No Fin Whale Detected	No Fin Whale Detected	20150220_000000.wav	No Fin Whale Detected	No Fin Whale Detected
AMAR492.1.20170224T101510Z.wav	No Fin Whale Detected	No Fin Whale Detected	20150124_000000.wav	No Fin Whale Detected	No Fin Whale Detected	20150122_000000.wav	No Fin Whale Detected	No Fin Whale Detected	20150123_000000.wav	No Fin Whale Detected	No Fin Whale Detected	20150124_000000.wav	No Fin Whale Detected	No Fin Whale Detected	20150221_000000.wav	No Fin Whale Detected	No Fin Whale Detected
AMAR492.1.20170224T103010Z.wav	No Fin Whale Detected	No Fin Whale Detected	20150125_000000.wav	No Fin Whale Detected	No Fin Whale Detected	20150123_000000.wav	No Fin Whale Detected	No Fin Whale Detected	20150124_000000.wav	No Fin Whale Detected	No Fin Whale Detected	20150125_000000.wav	No Fin Whale Detected	No Fin Whale Detected	20150222_000000.wav	No Fin Whale Detected	No Fin Whale Detected
AMAR492.1.20170224T104510Z.wav	No Fin Whale Detected	No Fin Whale Detected	20150126_000000.wav	No Fin Whale Detected	No Fin Whale Detected	20150124_000000.wav	No Fin Whale Detected	No Fin Whale Detected	20150125_000000.wav	No Fin Whale Detected	No Fin Whale Detected	20150126_000000.wav	No Fin Whale Detected	No Fin Whale Detected	20150223_000000.wav	No Fin Whale Detected	No Fin Whale Detected
AMAR492.1.20170224T110010Z.wav	No Fin Whale Detected	No Fin Whale Detected	20150127_000000.wav	No Fin Whale Detected	No Fin Whale Detected	20150125_000000.wav	No Fin Whale Detected	No Fin Whale Detected	20150126_000000.wav	No Fin Whale Detected	No Fin Whale Detected	20150127_000000.wav	No Fin Whale Detected	No Fin Whale Detected	20150224_000000.wav	No Fin Whale Detected	No Fin Whale Detected
AMAR492.1.20170224T111510Z.wav	No Fin Whale Detected	No Fin Whale Detected	20150128_000000.wav	No Fin Whale Detected	No Fin Whale Detected	20150126_000000.wav	No Fin Whale Detected	No Fin Whale Detected	20150127_000000.wav	No Fin Whale Detected	No Fin Whale Detected	20150128_000000.wav	No Fin Whale Detected	No Fin Whale Detected	20150225_000000.wav	No Fin Whale Detected	No Fin Whale Detected
AMAR492.1.20170224T113010Z.wav	No Fin Whale Detected	No Fin Whale Detected	20150129_000000.wav	No Fin Whale Detected	No Fin Whale Detected	20150127_000000.wav	No Fin Whale Detected	No Fin Whale Detected	20150128_000000.wav	No Fin Whale Detected	No Fin Whale Detected	20150129_000000.wav	No Fin Whale Detected	No Fin Whale Detected	20150226_000000.wav	No Fin Whale Detected	No Fin Whale Detected
AMAR492.1.20170224T114510Z.wav	No Fin Whale Detected	No Fin Whale Detected	20150130_000000.wav	No Fin Whale Detected	No Fin Whale Detected	20150128_000000.wav	No Fin Whale Detected	No Fin Whale Detected	20150129_000000.wav	No Fin Whale Detected	No Fin Whale Detected	20150130_000000.wav	No Fin Whale Detected	No Fin Whale Detected	20150227_000000.wav	No Fin Whale Detected	No Fin Whale Detected
AMAR492.1.20170224T120010Z.wav	No Fin Whale Detected	No Fin Whale Detected	20150131_000000.wav	No Fin Whale Detected	No Fin Whale Detected	20150129_000000.wav	No Fin Whale Detected	No Fin Whale Detected	20150130_000000.wav	No Fin Whale Detected	No Fin Whale Detected	20150131_000000.wav	No Fin Whale Detected	No Fin Whale Detected	20150228_000000.wav	No Fin Whale Detected	No Fin Whale Detected
AMAR492.1.20170224T121510Z.wav	No Fin Whale Detected	No Fin Whale Detected	20150201_000000.wav	No Fin Whale Detected	No Fin Whale Detected	20150130_000000.wav	No Fin Whale Detected	No Fin Whale Detected	20150131_000000.wav	No Fin Whale Detected	No Fin Whale Detected	20150201_000000.wav	No Fin Whale Detected	No Fin Whale Detected	20150301_000000.wav	No Fin Whale Detected	No Fin Whale Detected
AMAR492.1.20170224T123010Z.wav	No Fin Whale Detected	No Fin Whale Detected	20150202_000000.wav	No Fin Whale Detected	No Fin Whale Detected	20150131_000000.wav	No Fin Whale Detected	No Fin Whale Detected	20150201_000000.wav	No Fin Whale Detected	No Fin Whale Detected	20150202_000000.wav	No Fin Whale Detected	No Fin Whale Detected	20150302_000000.wav	No Fin Whale Detected	No Fin Whale Detected
AMAR492.1.20170224T124510Z.wav	No Fin Whale Detected	No Fin Whale Detected	20150203_000000.wav	No Fin Whale Detected	No Fin Whale Detected	20150201_000000.wav	No Fin Whale Detected	No Fin Whale Detected	20150202_000000.wav	No Fin Whale Detected	No Fin Whale Detected	20150203_000000.wav	No Fin Whale Detected	No Fin Whale Detected	20150303_000000.wav	No Fin Whale Detected	No Fin Whale Detected
AMAR492.1.20170224T130010Z.wav	No Fin Whale Detected	No Fin Whale Detected	20150204_000000.wav	No Fin Whale Detected	No Fin Whale Detected	20150202_000000.wav	No Fin Whale Detected	No Fin Whale Detected	20150203_000000.wav	No Fin Whale Detected	No Fin Whale Detected	20150204_000000.wav	No Fin Whale Detected	No Fin Whale Detected	20150304_000000.wav	No Fin Whale Detected	No Fin Whale Detected
AMAR492.1.20170224T131510Z.wav	No Fin Whale Detected	No Fin Whale Detected	20150205_000000.wav	No Fin Whale Detected	No Fin Whale Detected	20150203_000000.wav	No Fin Whale Detected	No Fin Whale Detected	20150204_000000.wav	No Fin Whale Detected	No Fin Whale Detected	20150205_000000.wav	No Fin Whale Detected	No Fin Whale Detected	20150305_000000.wav	No Fin Whale Detected	No Fin Whale Detected
AMAR492.1.20170224T133010Z.wav	No Fin Whale Detected	No Fin Whale Detected	20150206_000000.wav	No Fin Whale Detected	No Fin Whale Detected	20150204_000000.wav	No Fin Whale Detected	No Fin Whale Detected	20150205_000000.wav	No Fin Whale Detected	No Fin Whale Detected	20150206_000000.wav	No Fin Whale Detected	No Fin Whale Detected	20150306_000000.wav	No Fin Whale Detected	No Fin Whale Detected
AMAR492.1.20170224T134510Z.wav	No Fin Whale Detected	No Fin Whale Detected	20150207_000000.wav	No Fin Whale Detected	No Fin Whale Detected	20150205_000000.wav	No Fin Whale Detected	No Fin Whale Detected	20150206_000000.wav	No Fin Whale Detected	No Fin Whale Detected	20150207_000000.wav	No Fin Whale Detected	No Fin Whale Detected	20150307_000000.wav	No Fin Whale Detected	No Fin Whale Detected
AMAR492.1.20170224T140010Z.wav	No Fin Whale Detected	No Fin Whale Detected	20150208_000000.wav	No Fin Whale Detected	No Fin Whale Detected	20150206_000000.wav	No Fin Whale Detected	No Fin Whale Detected	20150207_000000.wav	No Fin Whale Detected	No Fin Whale Detected	20150208_000000.wav	No Fin Whale Detected	No Fin Whale Detected	20150308_000000.wav	No Fin Whale Detected	No Fin Whale Detected
AMAR492.1.20170224T141510Z.wav	No Fin Whale Detected	No Fin Whale Detected	20150209_000000.wav	No Fin Whale Detected	No Fin Whale Detected	20150207_000000.wav	No Fin Whale Detected	No Fin Whale Detected	20150208_000000.wav	No Fin Whale Detected	No Fin Whale Detected	20150209_000000.wav	No Fin Whale Detected	No Fin Whale Detected	20150309_000000.wav	No Fin Whale Detected	No Fin Whale Detected
AMAR492.1.20170224T143010Z.wav	No Fin Whale Detected	No Fin Whale Detected	20150210_000000.wav	No Fin Whale Detected	No Fin Whale Detected	20150208_000000.wav	No Fin Whale Detected	No Fin Whale Detected	20150209_000000.wav	No Fin Whale Detected	No Fin Whale Detected	20150210_000000.wav	No Fin Whale Detected	No Fin Whale Detected	20150310_000000.wav	No Fin Whale Detected	No Fin Whale Detected
AMAR492.1.20170224T144510Z.wav	No Fin Whale Detected	No Fin Whale Detected	20150211_000000.wav	No Fin Whale Detected	No Fin Whale Detected	20150209_000000.wav	No Fin Whale Detected	No Fin Whale Detected	20150210_000000.wav	No Fin Whale Detected	No Fin Whale Detected	20150211_000000.wav	No Fin Whale Detected	No Fin Whale Detected	20150311_000000.wav	No Fin Whale Detected	No Fin Whale Detected
AMAR492.1.20170224T150010Z.wav	No Fin Whale Detected	No Fin Whale Detected	20150212_000000.wav	No Fin Whale Detected	No Fin Whale Detected	20150210_000000.wav	No Fin Whale Detected	No Fin Whale Detected	20150211_000000.wav	No Fin Whale Detected	No Fin Whale Detected	20150212_000000.wav	No Fin Whale Detected	No Fin Whale Detected	20150312_000000.wav	No Fin Whale Detected	No Fin Whale Detected
AMAR492.1.20170224T151510Z.wav	No Fin Whale Detected	No Fin Whale Detected	20150213_000000.wav	No Fin Whale Detected	No Fin Whale Detected	20150211_000000.wav	No Fin Whale Detected	No Fin Whale Detected	20150212_000000.wav	No Fin Whale Detected	No Fin Whale Detected	20150213_000000.wav	No Fin Whale Detected	No Fin Whale Detected	20150313_000000.wav	No Fin Whale Detected	No Fin Whale Detected
AMAR492.1.20170224T153010Z.wav	No Fin Whale Detected	No Fin Whale Detected	20150214_000000.wav	No Fin Whale Detected	No Fin Whale Detected	20150212_000000.wav	No Fin Whale Detected	No Fin Whale Detected	20150213_000000.wav	No Fin Whale Detected	No Fin Whale Detected	20150214_000000.wav	No Fin Whale Detected	No Fin Whale Detected	20150314_000000.wav	No Fin Whale Detected	No Fin Whale Detected
AMAR492.1.20170224T154510Z.wav	No Fin Whale Detected	No Fin Whale Detected	20150215_000000.wav	No Fin Whale Detected	No Fin Whale Detected	20150213_000000.wav	No Fin Whale Detected	No Fin Whale Detected	20150214_000000.wav	No Fin Whale Detected	No Fin Whale Detected	20150215_000000.wav	No Fin Whale Detected	No Fin Whale Detected	20150315_000000.wav	No Fin Whale Detected	No Fin Whale Detected
AMAR492.1.20170224T160010Z.wav	No Fin Whale Detected	No Fin Whale Detected	20150216_000000.wav	No Fin Whale Detected	No Fin Whale Detected	20150214_000000.wav	No Fin Whale Detected	No Fin Whale Detected	20150215_000000.wav	No Fin Whale Detected	No Fin Whale Detected	20150216_000000.wav	No Fin Whale Detected	No Fin Whale Detected	20150316_000000.wav	No Fin Whale Detected	No Fin Whale Detected
AMAR492.1.20170224T161510Z.wav	No Fin Whale Detected	No Fin Whale Detected	20150217_000000.wav	No Fin Whale Detected	No Fin Whale Detected	20150215_000000.wav	No Fin Whale Detected	No Fin Whale Detected	20150216_000000.wav	No Fin Whale Detected	No Fin Whale Detected	20150217_000000.wav	No Fin Whale Detected	No Fin Whale Detected	20150317_000000.wav	No Fin Whale Detected	No Fin Whale Detected
AMAR492.1.20170224T163010Z.wav	No Fin Whale Detected	No Fin Whale Detected	20150218_000000.wav	No Fin Whale Detected	No Fin Whale Detected	20150216_000000.wav	No Fin Whale Detected	No Fin Whale Detected	20150217_000000.wav	No Fin Whale Detected	No Fin Whale Detected	20150218_000000.wav	No Fin Whale Detected	No Fin Whale Detected	20150318_000000.wav	No Fin Whale Detected	No Fin Whale Detected
AMAR492.1.20170224T164510Z.wav	No Fin Whale Detected	No Fin Whale Detected	20150219_000000.wav	No Fin Whale Detected	No Fin Whale Detected	20150217_000000.wav	No Fin Whale Detected	No Fin Whale Detected	20150218_000000.wav	No Fin Whale Detected	No Fin Whale Detected	20150219_000000.wav	No Fin Whale Detected	No Fin Whale Detected	20150319_000000.wav	No Fin Whale Detected	No Fin Whale Detected
AMAR492.1.20170224T170010Z.wav	No Fin Whale Detected	No Fin Whale Detected	20150220_000000.wav	No Fin Whale Detected	No Fin Whale Detected	20150218_000000.wav	No Fin Whale Detected	No Fin Whale Detected	20150219_000000.wav	No Fin Whale Detected	No Fin Whale Detected	20150220_000000.wav	No Fin Whale Detected	No Fin Whale Detected	20150320_000000.wav	No Fin Whale Detected	No Fin Whale Detected
AMAR492.1.20170224T171510Z.wav	No Fin Whale Detected	No Fin Whale Detected	20150221_000000.wav	No Fin Whale Detected	No Fin Whale Detected	20150219_000000.wav	No Fin Whale Detected	No Fin Whale Detected	20150220_000000.wav	No Fin Whale Detected	No Fin Whale Detected	20150221_000000.wav	No Fin Whale Detected	No Fin Whale Detected	20150321_000000.wav	No Fin Whale Detected	No Fin Whale Detected
AMAR492.1.20170224T173010Z.wav	No Fin Whale Detected	No Fin Whale Detected	20150222_000000.wav	No Fin Whale Detected	No Fin Whale Detected	20150220_000000.wav	No Fin Whale Detected	No Fin Whale Detected	20150221_000000.wav	No Fin Whale Detected	No Fin Whale Detected	20150222_000000.wav	No Fin Whale Detected	No Fin Whale Detected	20150322_000000.wav	No Fin Whale Detected	No Fin Whale Detected
AMAR492.1.20170224T174510Z.wav	No Fin Whale Detected	No Fin Whale Detected	20150223_000000.wav	No Fin Whale Detected	No Fin Whale Detected	20150221_000000.wav	No Fin Whale Detected	No Fin Whale Detected	20150222_000000.wav	No Fin Whale Detected	No Fin Whale Detected	20150223_000000.wav	No Fin Whale Detected	No Fin Whale Detected	20150323_000000.wav	No Fin Whale Detected	No Fin Whale Detected
AMAR492.1.20170224T180010Z.wav	No Fin Whale Detected	No Fin Whale Detected	20150224_000000.wav	No Fin Whale Detected	No Fin Whale Detected	20150222_000000.wav	No Fin Whale Detected	No Fin Whale Detected	20150223_000000.wav	No Fin Whale Detected	No Fin Whale Detected	20150224_000000.wav	No Fin Whale Detected	No Fin Whale Detected	20150324_000000.wav	No Fin Whale Detected	No Fin Whale Detected
AMAR492.1.20170224T181510Z.wav	No Fin Whale Detected	No Fin Whale Detected	20150225_000000.wav	No Fin Whale Detected	No Fin Whale Detected	20150223_000000.wav	No Fin Whale Detected	No Fin Whale Detected	20150224_000000.wav	No Fin Whale Detected	No Fin Whale Detected	20150225_000000.wav	No Fin Whale Detected	No Fin Whale Detected	20150325_000000.wav	No Fin Whale Detected	No Fin Whale Detected
AMAR492.1.20170224T183010Z.wav	No Fin Whale Detected	No Fin Whale Detected	20150226_000000.wav	No Fin Whale Detected	No Fin Whale Detected	20150224_000000.wav	No Fin Whale Detected	No Fin Whale Detected	20150225_000000.wav	No Fin Whale Detected	No Fin Whale Detected	20150226_000000.wav	No Fin Whale Detected	No Fin Whale Detected	20150326_000000.wav	No Fin Whale Detected	No Fin Whale Detected
AMAR492.1.20170224T184510Z.wav	No Fin Whale Detected	No Fin Whale Detected	20150227_000000.wav	No Fin Whale Detected	No Fin Whale Detected	20150225_000000.wav	No Fin Whale Detected	No Fin Whale Detected	20150226_000000.wav	No Fin Whale Detected	No Fin Whale Detected	20150227_000000.wav	No Fin Whale Detected	No Fin Whale Detected	20150327_000000.wav	No Fin Whale Detected	No Fin Whale Detected
AMAR492.1.20170224T190010Z.wav	No Fin Whale Detected	No Fin Whale Detected	20150228_000000.wav	No Fin Whale Detected	No Fin Whale Detected	20150226_000000.wav	No Fin Whale Detected	No Fin Whale Detected	20150227_000000.wav	No Fin Whale Detected	No Fin Whale Detected	20150228_000000.wav	No Fin Whale Detected	No Fin Whale Detected	20150328_000000.wav	No Fin Whale Detected	No Fin Whale Detected
AMAR492.1.20170224T191510Z.wav	No Fin Whale Detected	No Fin Whale Detected	20150301_000000.wav	No Fin Whale Detected	No Fin Whale Detected	20150227_000000.wav	No Fin Whale Detected	No Fin Whale Detected	20150228_000000.wav	No Fin Whale Detected	No Fin Whale Detected	20150301_000000.wav	No Fin Whale Detected	No Fin Whale Detected	20150401_000000.wav	No Fin Whale Detected	No Fin Whale Detected
AMAR492.1.20170224T193010Z.wav	No Fin Whale Detected	No Fin Whale Detected	20150302_000000.wav	No Fin Whale Detected	No Fin Whale Detected	20150228_000000.wav	No Fin Whale Detected	No Fin Whale Detected	20150301_000000.wav	No Fin Whale Detected	No Fin Whale Detected	20150302_000000.wav	No Fin Whale Detected	No Fin Whale Detected	20150402_000000.wav	No Fin Whale Detected	No Fin Whale Detected
AMAR492.1.20170224T194510Z.wav	No Fin Whale Detected	No Fin Whale Detected	20150303_000000.wav	No Fin Whale Detected	No Fin Whale Detected	20150301_000000.wav	No Fin Whale Detected	No Fin Whale Detected	20150302_000000.wav	No Fin Whale Detected	No Fin Whale Detected	20150303_000000.wav	No Fin Whale Detected	No Fin Whale Detected	20150403_000000.wav	No Fin Whale Detected	No Fin Whale Detected
AMAR492.1.20170224T200010Z.wav	No Fin Whale Detected	No Fin Whale Detected	20150304_000000.wav	No Fin Whale Detected	No Fin Whale Detected	20150302_000000.wav	yes	10	20150303_000000.wav	No Fin Whale Detected	No Fin Whale Detected	20150304_000000.wav	No Fin Whale Detected	No Fin Whale Detected	20150404_000000.wav	No Fin Whale Detected	No Fin Whale Detected
AMAR492.1.20170224T201510Z.wav	No Fin Whale Detected	No Fin Whale Detected	20150305_000000.wav	No Fin Whale Detected	No Fin Whale Detected	20150303_000000.wav	No Fin Whale Detected	No Fin Whale Detected	20150304_000000.wav	No Fin Whale Detected	No Fin Whale Detected	20150305_000000.wav	No Fin Whale Detected	No Fin Whale Detected	20150405_000000.wav	No Fin Whale Detected	No Fin Whale Detected
AMAR492.1.20170224T203010Z.wav	No Fin Whale Detected	No Fin Whale Detected	20150306_000000.wav	No Fin Whale Detected	No Fin Whale Detected	20150304_000000.wav	No Fin Whale Detected	No Fin Whale Detected	20150305_000000.wav	No Fin Whale Detected	No Fin Whale Detected	20150306_000000.wav	No Fin Whale Detected	No Fin Whale Detected	20150406_000000.wav	No Fin Whale Detected	No Fin Whale Detected
AMAR492.1.20170224T204510Z.wav	No Fin Whale Detected	No Fin Whale Detected	20150307_000000.wav	No Fin Whale Detected	No Fin Whale Detected	20150305_000000.wav	No Fin Whale Detected	No Fin Whale Detected	20150306_000000.wav	No Fin Whale Detected	No Fin Whale Detected	20150307_000000.wav	No Fin Whale Detected	No Fin Whale Detected	20150407_000000.wav	No Fin Whale Detected	No Fin Whale Detected
AMAR492.1.20170224T210010Z.wav	No Fin Whale Detected	No Fin Whale Detected	20150308_000000.wav	No Fin Whale Detected	No Fin Whale Detected	20150306_000000.wav	No Fin Whale Detected	No Fin Whale Detected	20150307_000000.wav	No Fin Whale Detected	No Fin Whale Detected	20150308_000000.wav	No Fin Whale Detected	No Fin Whale Detected	20150408_000000.wav	No Fin Whale Detected	No Fin Whale Detected
AMAR492.1.20170224T211510Z.wav	No Fin Whale Detected	No Fin Whale Detected	20150309_000000.wav	No Fin Whale Detected	No Fin Whale Detected	20150307_000000.wav	No Fin Whale Detected	No Fin Whale Detected	20150308_000000.wav	No Fin Whale Detected	No Fin Whale Detected	20150309_000000.wav	No Fin Whale Detected	No Fin Whale Detected	20150409_000000.wav	No Fin Whale Detected	No Fin Whale Detected
AMAR492.1.20170224T213010Z.wav	No Fin Whale Detected	No Fin Whale Detected	20150310_000000.wav	No Fin Whale Detected	No Fin Whale Detected	20150308_000000.wav	No Fin Whale Detected	No Fin Whale Detected	20150309_000000.wav	No Fin Whale Detected	No Fin Whale Detected	20150310_000000.wav	No Fin Whale Detected	No Fin Whale Detected	20150410_000000.wav	No Fin Whale Detected	No Fin Whale Detected
AMAR492.1.20170224T214510Z.wav	No Fin Whale Detected	No Fin Whale Detected	20150311_000000.wav	No Fin Whale Detected	No Fin Whale Detected	20150309_000000.wav	No Fin Whale Detected	No Fin Whale Detected	20150310_000000.wav	No Fin Whale Detected	No Fin Whale Detected	20150311_000000.wav	No Fin Whale Detected	No Fin Whale Detected	20150411_000000.wav	No Fin Whale Detected	No Fin Whale Detected
AMAR492.1.20170224T220010Z.wav	No Fin Whale Detected	No Fin Whale Detected	20150312_000000.wav	No Fin Whale Detected	No Fin Whale Detected	20150310_000000.wav	No Fin Whale Detected	No Fin Whale Detected	20150311_000000.wav	No Fin Whale Detected	No Fin Whale Detected	20150312_000000.wav	No Fin Whale Detected	No Fin Whale Detected	20150412_000000.wav	No Fin Whale Detected	No Fin Whale Detected
AMAR492.1.20170224T221510Z.wav	No Fin Whale Detected	No Fin Whale Detected	20150313_000000.wav	No Fin Whale Detected	No Fin Whale Detected	20150311_000000.wav	No Fin Whale Detected	No Fin Whale Detected	20150312_000000.wav	No Fin Whale Detected	No Fin Whale Detected	20150313_000000.wav	No Fin Whale Detected	No Fin Whale Detected	20150413_000000.wav	No Fin Whale Detected	No Fin Whale Detected
AMAR492.1.20170224T223010Z.wav	No Fin Whale Detected	No Fin Whale Detected	20150314_000000.wav	No Fin Whale Detected	No Fin Whale Detected	20150312_000000.wav	No Fin Whale Detected	No Fin Whale Detected	20150313_000000.wav	No Fin Whale Detected	No Fin Whale Detected	20150314_000000.wav	No Fin Whale Detected	No Fin Whale Detected	20150414_000000.wav	No Fin Whale Detected	No Fin Whale Detected
AMAR492.1.20170224T224510Z.wav	No Fin Whale Detected	No Fin Whale Detected	20150315_000000.wav	No Fin Whale Detected	No Fin Whale Detected	20150313_000000.wav	No Fin Whale Detected	No Fin Whale Detected	20150314_000000.wav	No Fin Whale Detected	No Fin Whale Detected	20150315_000000.wav	No Fin Whale Detected	No Fin Whale Detected	20150415_000000.wav	No Fin Whale Detected	No Fin Whale Detected
AMAR492.1.20170224T230010Z.wav	No Fin Whale Detected	No Fin Whale Detected	20150316_000000.wav	No Fin Whale Detected	No Fin Whale Detected	20150314_000000.wav	No Fin Whale Detected	No Fin Whale Detected	20150315_000000.wav	No Fin Whale Detected	No Fin Whale Detected	20150316_000000.wav	No Fin Whale Detected	No Fin Whale Detected	20150416_000000.wav	No Fin Whale Detected	No Fin Whale Detected
AMAR492.1.20170224T231510Z.wav	No Fin Whale Detected	No Fin Whale Detected	20150317_000000.wav	No Fin Whale Detected	No Fin Whale Detected	20150315_000000.wav	No Fin Whale Detected	No Fin Whale Detected	20150316_000000.wav	No Fin Whale Detected	No Fin Whale Detected	20150317_000000.wav	No Fin Whale Detected	No Fin Whale Detected	20150417_000000.wav	No Fin Whale Detected	No Fin Whale Detected
AMAR492.1.20170224T233010Z.wav	No Fin Whale Detected	No Fin Whale Detected	20150318_000000.wav	No Fin Whale Detected	No Fin Whale Detected	20150316_000000.wav	No Fin Whale Detected	No Fin Whale Detected	20150317_000000.wav	No Fin Whale Detected	No Fin Whale Detected	20150318_000000.wav	No Fin Whale Detected	No Fin Whale Detected	20150418_000000.wav	No Fin Whale Detected	No Fin Whale Detected
AMAR492.1.20170224T234510Z.wav	No Fin Whale Detected	No Fin Whale Detected	20150319_000000.wav	No Fin Whale Detected	No Fin Whale Detected	20150317_000000.wav	No Fin Whale Detected	No Fin Whale Detected	20150318_000000.wav	No Fin Whale Detected	No Fin Whale Detected	20150319_000000.wav	No Fin Whale Detected	No Fin Whale Detected	20150419_000000.wav	No Fin Whale Detected	No Fin Whale Detected
AMAR492.1.20170225T000010Z.wav	No Fin Whale Detected	No Fin Whale Detected	20150320_000000.wav	No Fin Whale Detected	No Fin Whale Detected	20150318_000000.wav	No Fin Whale Detected	No Fin Whale Detected	20150319_000000.wav	No Fin Whale Detected	No Fin Whale Detected	20150320_000000.wav	No Fin Whale Detected	No Fin Whale Detected	20150420_000000.wav	No Fin Whale Detected	No Fin Whale Detected
AMAR492.1.20170225T001510Z.wav	No Fin Whale Detected	No Fin Whale Detected	20150321_000000.wav	No Fin Whale Detected	No Fin Whale Detected	20150319_000000.wav	No Fin Whale Detected	No Fin Whale Detected	20150320_000000.wav	No Fin Whale Detected	No Fin Whale Detected	20150321_000000.wav	No Fin Whale Detected	No Fin Whale Detected	20150421_000000.wav	No Fin Whale Detected	No Fin Whale Detected
AMAR492.1.20170225T003010Z.wav	No Fin Whale Detected	No Fin Whale Detected	20150322_000000.wav	No Fin Whale Detected	No Fin Whale Detected	20150320_000000.wav	No Fin Whale Detected	No Fin Whale Detected	20150321_000000.wav	No Fin Whale Detected	No Fin Whale Detected	20150322_000000.wav	No Fin Whale Detected	No Fin Whale Detected	20150422_000000.wav	No Fin Whale Detected	No Fin Whale Detected
AMAR492.1.20170225T004510Z.wav	No Fin Whale Detected	No Fin Whale Detected	20150323_000000.wav	No Fin Whale Detected	No Fin Whale Detected	20150321_000000.wav	No Fin Whale Detected	No Fin Whale Detected	20150322_000000.wav	No Fin Whale Detected	No Fin Whale Detected	20150323_000000.wav	No Fin Whale Detected	No Fin Whale Detected	20150423_000000.wav	No Fin Whale Detected	No Fin Whale Detected
AMAR492.1.20170225T010010Z.wav	No Fin Whale Detected	No Fin Whale Detected	20150324_000000.wav	No Fin Whale Detected	No Fin Whale Detected	20150322_000000.wav	No Fin Whale Detected	No Fin Whale Detected	20150323_000000.wav	No Fin Whale Detected	No Fin Whale Detected	20150324_000000.wav	No Fin Whale Detected	No Fin Whale Detected	20150424_000000.wav	No Fin Whale Detected	No Fin Whale Detected
AMAR492.1.20170225T011510Z.wav	No Fin Whale Detected	No Fin Whale Detected	20150325_000000.wav	No Fin Whale Detected	No Fin Whale Detected	20150323_000000.wav	No Fin Whale Detected	No Fin Whale Detected	20150324_000000.wav	No Fin Whale Detected	No Fin Whale Detected	20150325_000000.wav	No Fin Whale Detected	No Fin Whale Detected	20150425_000000.wav	No Fin Whale Detected	No Fin Whale Detected
AMAR492.1.20170225T013010Z.wav	No Fin Whale Detected	No Fin Whale Detected	20150326_000000.wav	No Fin Whale Detected	No Fin Whale Detected	20150324_000000.wav	No Fin Whale Detected	No Fin Whale Detected	20150325_000000.wav	No Fin Whale Detected	No Fin Whale Detected	20150326_000000.wav	No Fin Whale Detected	No Fin Whale Detected	20150426_000000.wav	No Fin Whale Detected	No Fin Whale Detected
AMAR492.1.20170225T014510Z.wav	No Fin Whale Detected	No Fin Whale Detected	20150327_000000.wav	No Fin Whale Detected	No Fin Whale Detected	20150325_000000.wav	No Fin Whale Detected	No Fin Whale Detected	20150326_000000.wav	No Fin Whale Detected	No Fin Whale Detected	20150327_000000.wav	No Fin Whale Detected	No Fin Whale Detected	20150427_000000.wav	No Fin Whale Detected	No Fin Whale Detected
AMAR492.1.20170225T020010Z.wav	No Fin Whale Detected	No Fin Whale Detected	20150328_000000.wav	No Fin Whale Detected	No Fin Whale Detected	20150326_000000.wav	No Fin Whale Detected	No Fin Whale Detected	20150327_000000.wav	yes	5	20150328_000000.wav	No Fin Whale Detected	No Fin Whale Detected	20150428_000000.wav	No Fin Whale Detected	No Fin Whale Detected
AMAR492.1.20170225T021510Z.wav	No Fin Whale Detected	No Fin Whale Detected	20150329_000000.wav	No Fin Whale Detected	No Fin Whale Detected	20150327_000000.wav	No Fin Whale Detected	No Fin Whale Detected	20150328_000000.wav	No Fin Whale Detected	No Fin Whale Detected	20150329_000000.wav	No Fin Whale Detected	No Fin Whale Detected	20150429_000000.wav	No Fin Whale Detected	No Fin Whale Detected
AMAR492.1.20170225T023010Z.wav	No Fin Whale Detected	No Fin Whale Detected	20150330_000000.wav	No Fin Whale Detected	No Fin Whale Detected	20150328_000000.wav	No Fin Whale Detected	No Fin Whale Detected	20150329_000000.wav	No Fin Whale Detected	No Fin Whale Detected	20150330_000000.wav	No Fin Whale Detected	No Fin Whale Detected	20150430_000000.wav	No Fin Whale Detected	No Fin Whale Detected
AMAR492.1.20170225T024510Z.wav	No Fin Whale Detected	No Fin Whale Detected	20150331_000000.wav	No Fin Whale Detected	No Fin Whale Detected	20150329_000000.wav	No Fin Whale Detected	No Fin Whale Detected	20150330_000000.wav	No Fin Whale Detected	No Fin Whale Detected	20150331_000000.wav	No Fin Whale Detected	No Fin Whale Detected	20150501_000000.wav	No Fin Whale Detected	No Fin Whale Detected
AMAR492.1.20170225T030010Z.wav	No Fin Whale Detected	No Fin Whale Detected	20150401_000000.wav	No Fin Whale Detected	No Fin Whale Detected	20150330_000000.wav	No Fin Whale Detected	No Fin Whale Detected	20150331_000000.wav	No Fin Whale Detected	No Fin Whale Detected	20150401_000000.wav	No Fin Whale Detected	No Fin Whale Detected	20150502_000000.wav	No Fin Whale Detected	No Fin Whale Detected
AMAR492.1.20170225T031510Z.wav	No Fin Whale Detected	No Fin Whale Detected	20150402_000000.wav	yes	13	20150331_000000.wav	No Fin Whale Detected	No Fin Whale Detected	20150401_000000.wav	No Fin Whale Detected	No Fin Whale Detected	20150402_000000.wav	No Fin Whale Detected	No Fin Whale Detected	20150503_000000.wav	No Fin Whale Detected	No Fin Whale Detected
AMAR492.1.20170225T033010Z.wav	No Fin Whale Detected	No Fin Whale Detected	20150403_000000.wav	No Fin Whale Detected	No Fin Whale Detected	20150401_000000.wav	No Fin Whale Detected	No Fin Whale Detected	20150402_000000.wav	No Fin Whale Detected	No Fin Whale Detected	20150403_000000.wav	No Fin Whale Detected	No Fin Whale Detected	20150504_000000.wav	No Fin Whale Detected	No Fin Whale Detected
AMAR492.1.20170225T034510Z.wav	No Fin Whale Detected	No Fin Whale Detected	20150404_000000.wav	No Fin Whale Detected	No Fin Whale Detected	20150402_000000.wav	No Fin Whale Detected	No Fin Whale Detected	20150403_000000.wav	yes	10	20150404_000000.wav	No Fin Whale Detected	No Fin Whale Detected	20150505_000000.wav	No Fin Whale Detected	No Fin Whale Detected
AMAR492.1.20170225T040010Z.wav	No Fin Whale Detected	No Fin Whale Detected	20150405_000000.wav	No Fin Whale Detected	No Fin Whale Detected	20150403_000000.wav	No Fin Whale Detected	No Fin Whale Detected	20150404_000000.wav	No Fin Whale Detected	No Fin Whale Detected	20150405_000000.wav	No Fin Whale Detected	No Fin Whale Detected	20150506_000000.wav	No Fin Whale Detected	No Fin Whale Detected
AMAR492.1.20170225T041510Z.wav	No Fin Whale Detected	No Fin Whale Detected	20150406_000000.wav	No Fin Whale Detected	No Fin Whale Detected	20150404_000000.wav	No Fin Whale Detected	No Fin Whale Detected	20150405_000000.wav	No Fin Whale Detected	No Fin Whale Detected	20150406_000000.wav	No Fin Whale Detected	No Fin Whale Detected	20150507_000000.wav	No Fin Whale Detected	No Fin Whale Detected
AMAR492.1.20170225T043010Z.wav	No Fin Whale Detected	No Fin Whale Detected	20150407_000000.wav	No Fin Whale Detected	No Fin Whale Detected	20150405_000000.wav	No Fin Whale Detected	No Fin Whale Detected	20150406_000000.wav	No Fin Whale Detected	No Fin Whale Detected	20150407_000000.wav	No Fin Whale Detected	No Fin Whale Detected	20150508_000000.wav	No Fin Whale Detected	No Fin Whale Detected
AMAR492.1.20170225T044510Z.wav	No Fin Whale Detected	No Fin Whale Detected	20150408_000000.wav	No Fin Whale Detected	No Fin Whale Detected	20150406_000000.wav	No Fin Whale Detected	No Fin Whale Detected	20150407_000000.wav	No Fin Whale Detected	No Fin Whale Detected	20150408_000000.wav	No Fin Whale Detected	No Fin Whale Detected	20150509_000000.wav	No Fin Whale Detected	No Fin Whale Detected
AMAR492.1.20170225T050010Z.wav	No Fin Whale Detected	No Fin Whale Detected	20150409_000000.wav	No Fin Whale Detected	No Fin Whale Detected	20150407_000000.wav	No Fin Whale Detected	No Fin Whale Detected	20150408_000000.wav	No Fin Whale Detected	No Fin Whale Detected	20150409_000000.wav	No Fin Whale Detected	No Fin Whale Detected	20150510_000000.wav	No Fin Whale Detected	No Fin Whale Detected
AMAR492.1.20170225T051510Z.wav	No Fin Whale Detected	No Fin Whale Detected	20150410_000000.wav	No Fin Whale Detected	No Fin Whale Detected	20150408_000000.wav	No Fin Whale Detected	No Fin Whale Detected	20150409_000000.wav	No Fin Whale Detected	No Fin Whale Detected	20150410_000000.wav	No Fin Whale Detected	No Fin Whale Detected	20150511_000000.wav	No Fin Whale Detected	No Fin Whale Detected
AMAR492.1.20170225T053010Z.wav	No Fin Whale Detected	No Fin Whale Detected	20150411_000000.wav	No Fin Whale Detected	No Fin Whale Detected	20150409_000000.wav	No Fin Whale Detected	No Fin Whale Detected	20150410_000000.wav	No Fin Whale Detected	No Fin Whale Detected	20150411_000000.wav	No Fin Whale Detected	No Fin Whale Detected	20150512_000000.wav	No Fin Whale Detected	No Fin Whale Detected
AMAR492.1.20170225T054510Z.wav	No Fin Whale Detected	No Fin Whale Detected	20150412_000000.wav	No Fin Whale Detected	No Fin Whale Detected	20150410_000000.wav	No Fin Whale Detected	No Fin Whale Detected	20150411_000000.wav	No Fin Whale Detected	No Fin Whale Detected	20150412_000000.wav	No Fin Whale Detected	No Fin Whale Detected	20150513_000000.wav	No Fin Whale Detected	No Fin Whale Detected
AMAR492.1.20170225T060010Z.wav	No Fin Whale Detected	No Fin Whale Detected	20150413_000000.wav	No Fin Whale Detected	No Fin Whale Detected	20150411_000000.wav	No Fin Whale Detected	No Fin Whale Detected	20150412_000000.wav	No Fin Whale Detected	No Fin Whale Detected	20150413_000000.wav	No Fin Whale Detected	No Fin Whale Detected	20150514_000000.wav	No Fin Whale Detected	No Fin Whale Detected
AMAR492.1.20170225T061510Z.wav	No Fin Whale Detected	No Fin Whale Detected	20150414_000000.wav	No Fin Whale Detected	No Fin Whale Detected	20150412_000000.wav	No Fin Whale Detected	No Fin Whale Detected	20150413_000000.wav	No Fin Whale Detected	No Fin Whale Detected	20150414_000000.wav	No Fin Whale Detected	No Fin Whale Detected	20150515_000000.wav	No Fin Whale Detected	No Fin Whale Detected
AMAR492.1.20170225T063010Z.wav	No Fin Whale Detected	No Fin Whale Detected	20150415_000000.wav	No Fin Whale Detected	No Fin Whale Detected	20150413_000000.wav	yes	10	20150414_000000.wav	No Fin Whale Detected	No Fin Whale Detected	20150415_000000.wav	No Fin Whale Detected	No Fin Whale Detected	20150516_000000.wav	yes	2
AMAR492.1.20170225T064510Z.wav	No Fin Whale Detected	No Fin Whale Detected	20150416_000000.wav	No Fin Whale Detected	No Fin Whale Detected	20150414_000000.wav	No Fin Whale Detected	No Fin Whale Detected	20150415_000000.wav	No Fin Whale Detected	No Fin Whale Detected	20150416_000000.wav	No Fin Whale Detected	No Fin Whale Detected	20150517_000000.wav	No Fin Whale Detected	No Fin Whale Detected
AMAR492.1.20170225T070010Z.wav	No Fin Whale Detected	No Fin Whale Detected	20150417_000000.wav	No Fin Whale Detected	No Fin Whale Detected	20150415_000000.wav	No Fin Whale Detected	No Fin Whale Detected	20150416_000000.wav	No Fin Whale Detected	No Fin Whale Detected	20150417_000000.wav	No Fin Whale Detected	No Fin Whale Detected	20150518_000000.wav	No Fin Whale Detected	No Fin Whale Detected
AMAR492.1.20170225T071510Z.wav	No Fin Whale Detected	No Fin Whale Detected	20150418_000000.wav	No Fin Whale Detected	No Fin Whale Detected	20150416_000000.wav	No Fin Whale Detected	No Fin Whale Detected	20150417_000000.wav	No Fin Whale Detected	No Fin Whale Detected	20150418_000000.wav	No Fin Whale Detected	No Fin Whale Detected	20150519_000000.wav	No Fin Whale Detected	No Fin Whale Detected
AMAR492.1.20170225T073010Z.wav	No Fin Whale Detected	No Fin Whale Detected	20150419_000000.wav	No Fin Whale Detected	No Fin Whale Detected	20150417_000000.wav	No Fin Whale Detected	No Fin Whale Detected	20150418_000000.wav	No Fin Whale Detected	No Fin Whale Detected	20150419_000000.wav	No Fin Whale Detected	No Fin Whale Detected	20150520_000000.wav	No Fin Whale Detected	No Fin Whale Detected
AMAR492.1.20170225T074510Z.wav	No Fin Whale Detected	No Fin Whale Detected	20150420_000000.wav	No Fin Whale Detected	No Fin Whale Detected	20150418_000000.wav	No Fin Whale Detected	No Fin Whale Detected	20150419_000000.wav	No Fin Whale Detected	No Fin Whale Detected	20150420_000000.wav	No Fin Whale Detected	No Fin Whale Detected	20150521_000000.wav	No Fin Whale Detected	No Fin Whale Detected
AMAR492.1.20170225T080010Z.wav	No Fin Whale Detected	No Fin Whale Detected	20150421_000000.wav	No Fin Whale Detected	No Fin Whale Detected	20150419_000000.wav	No Fin Whale Detected	No Fin Whale Detected	20150420_000000.wav	No Fin Whale Detected	No Fin Whale Detected	20150421_000000.wav	No Fin Whale Detected	No Fin Whale Detected	20150522_000000.wav	No Fin Whale Detected	No Fin Whale Detected
AMAR492.1.20170225T081510Z.wav	No Fin Whale Detected	No Fin Whale Detected	20150422_000000.wav	No Fin Whale Detected	No Fin Whale Detected	20150420_000000.wav	No Fin Whale Detected	No Fin Whale Detected	20150421_000000.wav	No Fin Whale Detected	No Fin Whale Detected	20150422_000000.wav	No Fin Whale Detected	No Fin Whale Detected	20150523_000000.wav	No Fin Whale Detected	No Fin Whale Detected
AMAR492.1.20170225T083010Z.wav	No Fin Whale Detected	No Fin Whale Detected	20150423_000000.wav	No Fin Whale Detected	No Fin Whale Detected	20150421_000000.wav	No Fin Whale Detected	No Fin Whale Detected	20150422_000000.wav	No Fin Whale Detected	No Fin Whale Detected	20150423_000000.wav	No Fin Whale Detected	No Fin Whale Detected	20150524_000000.wav	No Fin Whale Detected	No Fin Whale Detected
AMAR492.1.20170225T084510Z.wav	No Fin Whale Detected	No Fin Whale Detected	20150424_000000.wav	No Fin Whale Detected	No Fin Whale Detected	20150422_000000.wav	No Fin Whale Detected	No Fin Whale Detected	20150423_000000.wav	No Fin Whale Detected	No Fin Whale Detected	20150424_000000.wav	No Fin Whale Detected	No Fin Whale Detected	20150525_000000.wav	No Fin Whale Detected	No Fin Whale Detected
AMAR492.1.20170225T090010Z.wav	No Fin Whale Detected	No Fin Whale Detected	20150425_000000.wav	No Fin Whale Detected	No Fin Whale Detected	20150423_000000.wav	No Fin Whale Detected	No Fin Whale Detected	20150424_000000.wav	No Fin Whale Detected	No Fin Whale Detected	20150425_000000.wav	No Fin Whale Detected	No Fin Whale Detected	20150526_000000.wav	No Fin Whale Detected	No Fin Whale Detected
AMAR492.1.20170225T091510Z.wav	No Fin Whale Detected	No Fin Whale Detected	20150426_000000.wav	No Fin Whale Detected	No Fin Whale Detected	20150424_000000.wav	No Fin Whale Detected	No Fin Whale Detected	20150425_000000.wav	No Fin Whale Detected	No Fin Whale Detected	20150426_000000.wav	No Fin Whale Detected	No Fin Whale Detected	20150527_000000.wav	No Fin Whale Detected	No Fin Whale Detected
AMAR492.1.20170225T093010Z.wav	No Fin Whale Detected	No Fin Whale Detected	20150427_000000.wav	No Fin Whale Detected	No Fin Whale Detected	20150425_000000.wav	No Fin Whale Detected	No Fin Whale Detected	20150426_000000.wav	No Fin Whale Detected	No Fin Whale Detected	20150427_000000.wav	No Fin Whale Detected	No Fin Whale Detected	20150528_000000.wav	No Fin Whale Detected	No Fin Whale Detected
AMAR492.1.20170225T094510Z.wav	No Fin Whale Detected	No Fin Whale Detected	20150428_000000.wav	No Fin Whale Detected	No Fin Whale Detected	20150426_000000.wav	No Fin Whale Detected	No Fin Whale Detected	20150427_000000.wav	No Fin Whale Detected	No Fin Whale Detected	20150428_000000.wav	No Fin Whale Detected	No Fin Whale Detected	20150529_000000.wav	No Fin Whale Detected	No Fin Whale Detected
AMAR492.1.20170225T100010Z.wav	No Fin Whale Detected	No Fin Whale Detected	20150429_000000.wav	No Fin Whale Detected	No Fin Whale Detected	20150427_000000.wav	No Fin Whale Detected	No Fin Whale Detected	20150428_000000.wav	No Fin Whale Detected	No Fin Whale Detected	20150429_000000.wav	No Fin Whale Detected	No Fin Whale Detected	20150530_000000.wav	No Fin Whale Detected	No Fin Whale Detected
AMAR492.1.20170225T101510Z.wav	No Fin Whale Detected	No Fin Whale Detected	20150430_000000.wav	No Fin Whale Detected	No Fin Whale Detected	20150428_000000.wav	No Fin Whale Detected	No Fin Whale Detected	20150429_000000.wav	No Fin Whale Detected	No Fin Whale Detected	20150430_000000.wav	No Fin Whale Detected	No Fin Whale Detected	20150531_000000.wav	No Fin Whale Detected	No Fin Whale Detected
AMAR492.1.20170225T103010Z.wav	No Fin Whale Detected	No Fin Whale Detected	20150501_000000.wav	No Fin Whale Detected	No Fin Whale Detected	20150429_000000.wav	No Fin Whale Detected	No Fin Whale Detected	20150430_000000.wav	No Fin Whale Detected	No Fin Whale Detected	20150501_000000.wav	No Fin Whale Detected	No Fin Whale Detected	20150601_000000.wav	No Fin Whale Detected	No Fin Whale Detected
AMAR492.1.20170225T104510Z.wav	No Fin Whale Detected	No Fin Whale Detected	20150502_000000.wav	No Fin Whale Detected	No Fin Whale Detected	20150430_000000.wav	No Fin Whale Detected	No Fin Whale Detected	20150501_000000.wav	No Fin Whale Detected	No Fin Whale Detected	20150502_000000.wav	No Fin Whale Detected	No Fin Whale Detected	20150602_000000.wav	No Fin Whale Detected	No Fin Whale Detected
AMAR492.1.20170225T110010Z.wav	No Fin Whale Detected	No Fin Whale Detected	20150503_000000.wav	No Fin Whale Detected	No Fin Whale Detected	20150501_000000.wav	No Fin Whale Detected	No Fin Whale Detected	20150502_000000.wav	No Fin Whale Detected	No Fin Whale Detected	20150503_000000.wav	No Fin Whale Detected	No Fin Whale Detected	20150603_000000.wav	No Fin Whale Detected	No Fin Whale Detected
AMAR492.1.20170225T111510Z.wav	No Fin Whale Detected	No Fin Whale Detected	20150504_000000.wav	No Fin Whale Detected	No Fin Whale Detected	20150502_000000.wav	No Fin Whale Detected	No Fin Whale Detected	20150503_000000.wav	No Fin Whale Detected	No Fin Whale Detected	20150504_000000.wav	yes	12	20150604_000000.wav	No Fin Whale Detected	No Fin Whale Detected
AMAR492.1.20170225T113010Z.wav	No Fin Whale Detected	No Fin Whale Detected	20150505_000000.wav	No Fin Whale Detected	No Fin Whale Detected	20150503_000000.wav	No Fin Whale Detected	No Fin Whale Detected	20150504_000000.wav	No Fin Whale Detected	No Fin Whale Detected	20150505_000000.wav	No Fin Whale Detected	No Fin Whale Detected	20150605_000000.wav	No Fin Whale Detected	No Fin Whale Detected
AMAR492.1.20170225T114510Z.wav	No Fin Whale Detected	No Fin Whale Detected	20150506_000000.wav	No Fin Whale Detected	No Fin Whale Detected	20150504_000000.wav	No Fin Whale Detected	No Fin Whale Detected	20150505_000000.wav	No Fin Whale Detected	No Fin Whale Detected	20150506_000000.wav	No Fin Whale Detected	No Fin Whale Detected	20150606_000000.wav	No Fin Whale Detected	No Fin Whale Detected
AMAR492.1.20170225T120010Z.wav	No Fin Whale Detected	No Fin Whale Detected	20150507_000000.wav	No Fin Whale Detected	No Fin Whale Detected	20150505_000000.wav	No Fin Whale Detected	No Fin Whale Detected	20150506_000000.wav	No Fin Whale Detected	No Fin Whale Detected	20150507_000000.wav	No Fin Whale Detected	No Fin Whale Detected	20150607_000000.wav	No Fin Whale Detected	No Fin Whale Detected
AMAR492.1.20170225T121510Z.wav	No Fin Whale Detected	No Fin Whale Detected	20150508_000000.wav	No Fin Whale Detected	No Fin Whale Detected	20150506_000000.wav	No Fin Whale Detected	No Fin Whale Detected	20150507_000000.wav	No Fin Whale Detected	No Fin Whale Detected	20150508_000000.wav	No Fin Whale Detected	No Fin Whale Detected	20150608_000000.wav	No Fin Whale Detected	No Fin Whale Detected
AMAR492.1.20170225T123010Z.wav	No Fin Whale Detected	No Fin Whale Detected	20150509_000000.wav	No Fin Whale Detected	No Fin Whale Detected	20150507_000000.wav	No Fin Whale Detected	No Fin Whale Detected	20150508_000000.wav	No Fin Whale Detected	No Fin Whale Detected	20150509_000000.wav	No Fin Whale Detected	No Fin Whale Detected	20150609_000000.wav	No Fin Whale Detected	No Fin Whale Detected
AMAR492.1.20170225T124510Z.wav	No Fin Whale Detected	No Fin Whale Detected	20150510_000000.wav	No Fin Whale Detected	No Fin Whale Detected	20150508_000000.wav	No Fin Whale Detected	No Fin Whale Detected	20150509_000000.wav	No Fin Whale Detected	No Fin Whale Detected	20150510_000000.wav	No Fin Whale Detected	No Fin Whale Detected	20150610_000000.wav	No Fin Whale Detected	No Fin Whale Detected
AMAR492.1.20170225T130010Z.wav	No Fin Whale Detected	No Fin Whale Detected	20150511_000000.wav	No Fin Whale Detected	No Fin Whale Detected	20150509_000000.wav	No Fin Whale Detected	No Fin Whale Detected	20150510_000000.wav	No Fin Whale Detected	No Fin Whale Detected	20150511_000000.wav	yes	6	20150611_000000.wav	No Fin Whale Detected	No Fin Whale Detected
AMAR492.1.20170225T131510Z.wav	No Fin Whale Detected	No Fin Whale Detected	20150512_000000.wav	No Fin Whale Detected	No Fin Whale Detected	20150510_000000.wav	No Fin Whale Detected	No Fin Whale Detected	20150511_000000.wav	No Fin Whale Detected	No Fin Whale Detected	20150512_000000.wav	No Fin Whale Detected	No Fin Whale Detected	20150612_000000.wav	No Fin Whale Detected	No Fin Whale Detected
AMAR492.1.20170225T133010Z.wav	No Fin Whale Detected	No Fin Whale Detected	20150513_000000.wav	No Fin Whale Detected	No Fin Whale Detected	20150511_000000.wav	No Fin Whale Detected	No Fin Whale Detected	20150512_000000.wav	No Fin Whale Detected	No Fin Whale Detected	20150513_000000.wav	No Fin Whale Detected	No Fin Whale Detected	20150613_000000.wav	No Fin Whale Detected	No Fin Whale Detected
AMAR492.1.20170225T134510Z.wav	No Fin Whale Detected	No Fin Whale Detected	20150514_000000.wav	No Fin Whale Detected	No Fin Whale Detected	20150512_000000.wav	No Fin Whale Detected	No Fin Whale Detected	20150513_000000.wav	No Fin Whale Detected	No Fin Whale Detected	20150514_000000.wav	No Fin Whale Detected	No Fin Whale Detected	20150614_000000.wav	No Fin Whale Detected	No Fin Whale Detected
AMAR492.1.20170225T140010Z.wav	No Fin Whale Detected	No Fin Whale Detected	20150515_000000.wav	No Fin Whale Detected	No Fin Whale Detected	20150513_000000.wav	No Fin Whale Detected	No Fin Whale Detected	20150514_000000.wav	No Fin Whale Detected	No Fin Whale Detected	20150515_000000.wav	No Fin Whale Detected	No Fin Whale Detected	20150615_000000.wav	yes	5
AMAR492.1.20170225T141510Z.wav	No Fin Whale Detected	No Fin Whale Detected	20150516_000000.wav	No Fin Whale Detected	No Fin Whale Detected	20150514_000000.wav	No Fin Whale Detected	No Fin Whale Detected	20150515_000000.wav	No Fin Whale Detected	No Fin Whale Detected	20150516_000000.wav	No Fin Whale Detected	No Fin Whale Detected	20150616_000000.wav	yes	4
AMAR492.1.20170225T143010Z.wav	No Fin Whale Detected	No Fin Whale Detected	20150517_000000.wav	No Fin Whale Detected	No Fin Whale Detected	20150515_000000.wav	No Fin Whale Detected	No Fin Whale Detected	20150516_000000.wav	No Fin Whale Detected	No Fin Whale Detected	20150517_000000.wav	No Fin Whale Detected	No Fin Whale Detected	20150617_000000.wav	yes	2
AMAR492.1.20170225T144510Z.wav	No Fin Whale Detected	No Fin Whale Detected	20150518_000000.wav	yes	19	20150516_000000.wav	No Fin Whale Detected	No Fin Whale Detected	20150517_000000.wav	No Fin Whale Detected	No Fin Whale Detected	20150518_000000.wav	No Fin Whale Detected	No Fin Whale Detected	20150618_000000.wav	No Fin Whale Detected	No Fin Whale Detected
AMAR492.1.20170225T150010Z.wav	No Fin Whale Detected	No Fin Whale Detected	20150519_000000.wav	yes	27	20150517_000000.wav	No Fin Whale Detected	No Fin Whale Detected	20150518_000000.wav	No Fin Whale Detected	No Fin Whale Detected	20150519_000000.wav	No Fin Whale Detected	No Fin Whale Detected	20150619_000000.wav	No Fin Whale Detected	No Fin Whale Detected
AMAR492.1.20170225T151510Z.wav	No Fin Whale Detected	No Fin Whale Detected	20150520_000000.wav	No Fin Whale Detected	No Fin Whale Detected	20150518_000000.wav	No Fin Whale Detected	No Fin Whale Detected	20150519_000000.wav	No Fin Whale Detected	No Fin Whale Detected	20150520_000000.wav	No Fin Whale Detected	No Fin Whale Detected	20150620_000000.wav	No Fin Whale Detected	No Fin Whale Detected
AMAR492.1.20170225T153010Z.wav	No Fin Whale Detected	No Fin Whale Detected	20150521_000000.wav	No Fin Whale Detected	No Fin Whale Detected	20150519_000000.wav	No Fin Whale Detected	No Fin Whale Detected	20150520_000000.wav	No Fin Whale Detected	No Fin Whale Detected	20150521_000000.wav	No Fin Whale Detected	No Fin Whale Detected	20150621_000000.wav	No Fin Whale Detected	No Fin Whale Detected
AMAR492.1.20170225T154510Z.wav	No Fin Whale Detected	No Fin Whale Detected	20150522_000000.wav	No Fin Whale Detected	No Fin Whale Detected	20150520_000000.wav	No Fin Whale Detected	No Fin Whale Detected	20150521_000000.wav	yes	4	20150522_000000.wav	No Fin Whale Detected	No Fin Whale Detected	20150622_000000.wav	No Fin Whale Detected	No Fin Whale Detected
AMAR492.1.20170225T160010Z.wav	No Fin Whale Detected	No Fin Whale Detected	20150523_000000.wav	No Fin Whale Detected	No Fin Whale Detected	20150521_000000.wav	No Fin Whale Detected	No Fin Whale Detected	20150522_000000.wav	yes	1	20150523_000000.wav	No Fin Whale Detected	No Fin Whale Detected	20150623_000000.wav	No Fin Whale Detected	No Fin Whale Detected
AMAR492.1.20170225T161510Z.wav	No Fin Whale Detected	No Fin Whale Detected	20150524_000000.wav	No Fin Whale Detected	No Fin Whale Detected	20150522_000000.wav	No Fin Whale Detected	No Fin Whale Detected	20150523_000000.wav	yes	2	20150524_000000.wav	No Fin Whale Detected	No Fin Whale Detected	20150624_000000.wav	No Fin Whale Detected	No Fin Whale Detected
AMAR492.1.20170225T163010Z.wav	No Fin Whale Detected	No Fin Whale Detected	20150525_000000.wav	No Fin Whale Detected	No Fin Whale Detected	20150523_000000.wav	No Fin Whale Detected	No Fin Whale Detected	20150524_000000.wav	No Fin Whale Detected	No Fin Whale Detected	20150525_000000.wav	No Fin Whale Detected	No Fin Whale Detected	20150625_000000.wav	No Fin Whale Detected	No Fin Whale Detected
AMAR492.1.20170225T164510Z.wav	No Fin Whale Detected	No Fin Whale Detected	20150526_000000.wav	No Fin Whale Detected	No Fin Whale Detected	20150524_000000.wav	No Fin Whale Detected	No Fin Whale Detected	20150525_000000.wav	No Fin Whale Detected	No Fin Whale Detected	20150526_000000.wav	No Fin Whale Detected	No Fin Whale Detected
AMAR492.1.20170225T170010Z.wav	No Fin Whale Detected	No Fin Whale Detected	20150527_000000.wav	No Fin Whale Detected	No Fin Whale Detected	20150525_000000.wav	No Fin Whale Detected	No Fin Whale Detected	20150526_000000.wav	No Fin Whale Detected	No Fin Whale Detected	20150527_000000.wav	No Fin Whale Detected	No Fin Whale Detected
AMAR492.1.20170225T171510Z.wav	No Fin Whale Detected	No Fin Whale Detected	20150528_000000.wav	yes	7	20150526_000000.wav	No Fin Whale Detected	No Fin Whale Detected	20150527_000000.wav	No Fin Whale Detected	No Fin Whale Detected	20150528_000000.wav	No Fin Whale Detected	No Fin Whale Detected
AMAR492.1.20170225T173010Z.wav	No Fin Whale Detected	No Fin Whale Detected	20150529_000000.wav	yes	13	20150527_000000.wav	yes	13	20150528_000000.wav	No Fin Whale Detected	No Fin Whale Detected	20150529_000000.wav	No Fin Whale Detected	No Fin Whale Detected
AMAR492.1.20170225T174510Z.wav	No Fin Whale Detected	No Fin Whale Detected	20150530_000000.wav	No Fin Whale Detected	No Fin Whale Detected	20150528_000000.wav	No Fin Whale Detected	No Fin Whale Detected	20150529_000000.wav	No Fin Whale Detected	No Fin Whale Detected	20150530_000000.wav	No Fin Whale Detected	No Fin Whale Detected
AMAR492.1.20170225T180010Z.wav	No Fin Whale Detected	No Fin Whale Detected	20150531_000000.wav	No Fin Whale Detected	No Fin Whale Detected	20150529_000000.wav	No Fin Whale Detected	No Fin Whale Detected	20150530_000000.wav	No Fin Whale Detected	No Fin Whale Detected	20150531_000000.wav	No Fin Whale Detected	No Fin Whale Detected
AMAR492.1.20170225T181510Z.wav	No Fin Whale Detected	No Fin Whale Detected	20150601_000000.wav	No Fin Whale Detected	No Fin Whale Detected	20150530_000000.wav	yes	53	20150531_000000.wav	No Fin Whale Detected	No Fin Whale Detected	20150601_000000.wav	No Fin Whale Detected	No Fin Whale Detected
AMAR492.1.20170225T183010Z.wav	No Fin Whale Detected	No Fin Whale Detected	20150602_000000.wav	No Fin Whale Detected	No Fin Whale Detected	20150531_000000.wav	No Fin Whale Detected	No Fin Whale Detected	20150601_000000.wav	No Fin Whale Detected	No Fin Whale Detected	20150602_000000.wav	No Fin Whale Detected	No Fin Whale Detected
AMAR492.1.20170225T184510Z.wav	No Fin Whale Detected	No Fin Whale Detected	20150603_000000.wav	No Fin Whale Detected	No Fin Whale Detected	20150601_000000.wav	No Fin Whale Detected	No Fin Whale Detected	20150602_000000.wav	No Fin Whale Detected	No Fin Whale Detected	20150603_000000.wav	No Fin Whale Detected	No Fin Whale Detected
AMAR492.1.20170225T190010Z.wav	No Fin Whale Detected	No Fin Whale Detected	20150604_000000.wav	No Fin Whale Detected	No Fin Whale Detected	20150602_000000.wav	No Fin Whale Detected	No Fin Whale Detected	20150603_000000.wav	No Fin Whale Detected	No Fin Whale Detected	20150604_000000.wav	No Fin Whale Detected	No Fin Whale Detected
AMAR492.1.20170225T191510Z.wav	No Fin Whale Detected	No Fin Whale Detected	20150605_000000.wav	No Fin Whale Detected	No Fin Whale Detected	20150603_000000.wav	No Fin Whale Detected	No Fin Whale Detected	20150604_000000.wav	No Fin Whale Detected	No Fin Whale Detected	20150605_000000.wav	No Fin Whale Detected	No Fin Whale Detected
AMAR492.1.20170225T193010Z.wav	No Fin Whale Detected	No Fin Whale Detected	20150606_000000.wav	No Fin Whale Detected	No Fin Whale Detected	20150604_000000.wav	No Fin Whale Detected	No Fin Whale Detected	20150605_000000.wav	No Fin Whale Detected	No Fin Whale Detected	20150606_000000.wav	No Fin Whale Detected	No Fin Whale Detected
AMAR492.1.20170225T194510Z.wav	No Fin Whale Detected	No Fin Whale Detected	20150607_000000.wav	No Fin Whale Detected	No Fin Whale Detected	20150605_000000.wav	No Fin Whale Detected	No Fin Whale Detected	20150606_000000.wav	No Fin Whale Detected	No Fin Whale Detected	20150607_000000.wav	No Fin Whale Detected	No Fin Whale Detected
AMAR492.1.20170225T200010Z.wav	No Fin Whale Detected	No Fin Whale Detected	20150608_000000.wav	No Fin Whale Detected	No Fin Whale Detected	20150606_000000.wav	No Fin Whale Detected	No Fin Whale Detected	20150607_000000.wav	No Fin Whale Detected	No Fin Whale Detected	20150608_000000.wav	No Fin Whale Detected	No Fin Whale Detected
AMAR492.1.20170225T201510Z.wav	No Fin Whale Detected	No Fin Whale Detected	20150609_000000.wav	No Fin Whale Detected	No Fin Whale Detected	20150607_000000.wav	No Fin Whale Detected	No Fin Whale Detected	20150608_000000.wav	No Fin Whale Detected	No Fin Whale Detected	20150609_000000.wav	No Fin Whale Detected	No Fin Whale Detected
AMAR492.1.20170225T203010Z.wav	No Fin Whale Detected	No Fin Whale Detected	20150610_000000.wav	No Fin Whale Detected	No Fin Whale Detected	20150608_000000.wav	No Fin Whale Detected	No Fin Whale Detected	20150609_000000.wav	No Fin Whale Detected	No Fin Whale Detected	20150610_000000.wav	No Fin Whale Detected	No Fin Whale Detected
AMAR492.1.20170225T204510Z.wav	No Fin Whale Detected	No Fin Whale Detected	20150611_000000.wav	No Fin Whale Detected	No Fin Whale Detected	20150609_000000.wav	No Fin Whale Detected	No Fin Whale Detected	20150610_000000.wav	No Fin Whale Detected	No Fin Whale Detected	20150611_000000.wav	No Fin Whale Detected	No Fin Whale Detected
AMAR492.1.20170225T210010Z.wav	No Fin Whale Detected	No Fin Whale Detected	20150612_000000.wav	No Fin Whale Detected	No Fin Whale Detected	20150610_000000.wav	No Fin Whale Detected	No Fin Whale Detected	20150611_000000.wav	No Fin Whale Detected	No Fin Whale Detected	20150612_000000.wav	No Fin Whale Detected	No Fin Whale Detected
AMAR492.1.20170225T211510Z.wav	No Fin Whale Detected	No Fin Whale Detected	20150613_000000.wav	No Fin Whale Detected	No Fin Whale Detected	20150611_000000.wav	No Fin Whale Detected	No Fin Whale Detected	20150612_000000.wav	No Fin Whale Detected	No Fin Whale Detected	20150613_000000.wav	No Fin Whale Detected	No Fin Whale Detected
AMAR492.1.20170225T213010Z.wav	No Fin Whale Detected	No Fin Whale Detected	20150614_000000.wav	yes	23	20150612_000000.wav	No Fin Whale Detected	No Fin Whale Detected	20150613_000000.wav	No Fin Whale Detected	No Fin Whale Detected	20150614_000000.wav	No Fin Whale Detected	No Fin Whale Detected
AMAR492.1.20170225T214510Z.wav	No Fin Whale Detected	No Fin Whale Detected	20150615_000000.wav	yes	52	20150613_000000.wav	No Fin Whale Detected	No Fin Whale Detected	20150614_000000.wav	No Fin Whale Detected	No Fin Whale Detected	20150615_000000.wav	yes	98
AMAR492.1.20170225T220010Z.wav	No Fin Whale Detected	No Fin Whale Detected	20150616_000000.wav	yes	5	20150614_000000.wav	No Fin Whale Detected	No Fin Whale Detected	20150615_000000.wav	yes	25	20150616_000000.wav	No Fin Whale Detected	No Fin Whale Detected
AMAR492.1.20170225T221510Z.wav	No Fin Whale Detected	No Fin Whale Detected	20150617_000000.wav	No Fin Whale Detected	No Fin Whale Detected	20150615_000000.wav	yes	72	20150616_000000.wav	No Fin Whale Detected	No Fin Whale Detected	20150617_000000.wav	No Fin Whale Detected	No Fin Whale Detected
AMAR492.1.20170225T223010Z.wav	No Fin Whale Detected	No Fin Whale Detected	20150618_000000.wav	No Fin Whale Detected	No Fin Whale Detected	20150616_000000.wav	No Fin Whale Detected	No Fin Whale Detected	20150617_000000.wav	No Fin Whale Detected	No Fin Whale Detected	20150618_000000.wav	yes	10
AMAR492.1.20170225T224510Z.wav	No Fin Whale Detected	No Fin Whale Detected	20150619_000000.wav	No Fin Whale Detected	No Fin Whale Detected	20150617_000000.wav	No Fin Whale Detected	No Fin Whale Detected	20150618_000000.wav	No Fin Whale Detected	No Fin Whale Detected	20150619_000000.wav	No Fin Whale Detected	No Fin Whale Detected
AMAR492.1.20170225T230010Z.wav	No Fin Whale Detected	No Fin Whale Detected	20150620_000000.wav	No Fin Whale Detected	No Fin Whale Detected	20150618_000000.wav	No Fin Whale Detected	No Fin Whale Detected	20150619_000000.wav	No Fin Whale Detected	No Fin Whale Detected	20150620_000000.wav	No Fin Whale Detected	No Fin Whale Detected
AMAR492.1.20170225T231510Z.wav	No Fin Whale Detected	No Fin Whale Detected				20150619_000000.wav	yes	8	20150620_000000.wav	No Fin Whale Detected	No Fin Whale Detected	20150621_000000.wav	No Fin Whale Detected	No Fin Whale Detected
AMAR492.1.20170225T233010Z.wav	No Fin Whale Detected	No Fin Whale Detected				20150620_000000.wav	No Fin Whale Detected	No Fin Whale Detected
AMAR492.1.20170225T234510Z.wav	No Fin Whale Detected	No Fin Whale Detected
AMAR492.1.20170226T000010Z.wav	No Fin Whale Detected	No Fin Whale Detected
AMAR492.1.20170226T001510Z.wav	No Fin Whale Detected	No Fin Whale Detected
AMAR492.1.20170226T003010Z.wav	No Fin Whale Detected	No Fin Whale Detected
AMAR492.1.20170226T004510Z.wav	No Fin Whale Detected	No Fin Whale Detected
AMAR492.1.20170226T010010Z.wav	No Fin Whale Detected	No Fin Whale Detected
AMAR492.1.20170226T011510Z.wav	No Fin Whale Detected	No Fin Whale Detected
AMAR492.1.20170226T013010Z.wav	No Fin Whale Detected	No Fin Whale Detected
AMAR492.1.20170226T014510Z.wav	No Fin Whale Detected	No Fin Whale Detected
AMAR492.1.20170226T020010Z.wav	No Fin Whale Detected	No Fin Whale Detected
AMAR492.1.20170226T021510Z.wav	No Fin Whale Detected	No Fin Whale Detected
AMAR492.1.20170226T023010Z.wav	No Fin Whale Detected	No Fin Whale Detected
AMAR492.1.20170226T024510Z.wav	No Fin Whale Detected	No Fin Whale Detected
AMAR492.1.20170226T030010Z.wav	No Fin Whale Detected	No Fin Whale Detected
AMAR492.1.20170226T031510Z.wav	No Fin Whale Detected	No Fin Whale Detected
AMAR492.1.20170226T033010Z.wav	No Fin Whale Detected	No Fin Whale Detected
AMAR492.1.20170226T034510Z.wav	No Fin Whale Detected	No Fin Whale Detected
AMAR492.1.20170226T040010Z.wav	No Fin Whale Detected	No Fin Whale Detected
AMAR492.1.20170226T041510Z.wav	No Fin Whale Detected	No Fin Whale Detected
AMAR492.1.20170226T043010Z.wav	No Fin Whale Detected	No Fin Whale Detected
AMAR492.1.20170226T044510Z.wav	No Fin Whale Detected	No Fin Whale Detected
AMAR492.1.20170226T050010Z.wav	No Fin Whale Detected	No Fin Whale Detected
AMAR492.1.20170226T051510Z.wav	No Fin Whale Detected	No Fin Whale Detected
AMAR492.1.20170226T053010Z.wav	No Fin Whale Detected	No Fin Whale Detected
AMAR492.1.20170226T054510Z.wav	No Fin Whale Detected	No Fin Whale Detected
AMAR492.1.20170226T060010Z.wav	No Fin Whale Detected	No Fin Whale Detected
AMAR492.1.20170226T061510Z.wav	No Fin Whale Detected	No Fin Whale Detected
AMAR492.1.20170226T063010Z.wav	No Fin Whale Detected	No Fin Whale Detected
AMAR492.1.20170226T064510Z.wav	No Fin Whale Detected	No Fin Whale Detected
AMAR492.1.20170226T070010Z.wav	No Fin Whale Detected	No Fin Whale Detected
AMAR492.1.20170226T071510Z.wav	No Fin Whale Detected	No Fin Whale Detected
AMAR492.1.20170226T073010Z.wav	No Fin Whale Detected	No Fin Whale Detected
AMAR492.1.20170226T074510Z.wav	No Fin Whale Detected	No Fin Whale Detected
AMAR492.1.20170226T080010Z.wav	No Fin Whale Detected	No Fin Whale Detected
AMAR492.1.20170226T081510Z.wav	No Fin Whale Detected	No Fin Whale Detected
AMAR492.1.20170226T083010Z.wav	No Fin Whale Detected	No Fin Whale Detected
AMAR492.1.20170226T084510Z.wav	No Fin Whale Detected	No Fin Whale Detected
AMAR492.1.20170226T090010Z.wav	No Fin Whale Detected	No Fin Whale Detected
AMAR492.1.20170226T091510Z.wav	No Fin Whale Detected	No Fin Whale Detected
AMAR492.1.20170226T093010Z.wav	No Fin Whale Detected	No Fin Whale Detected
AMAR492.1.20170226T094510Z.wav	No Fin Whale Detected	No Fin Whale Detected
AMAR492.1.20170226T100010Z.wav	No Fin Whale Detected	No Fin Whale Detected
AMAR492.1.20170226T101510Z.wav	No Fin Whale Detected	No Fin Whale Detected
AMAR492.1.20170226T103010Z.wav	No Fin Whale Detected	No Fin Whale Detected
AMAR492.1.20170226T104510Z.wav	No Fin Whale Detected	No Fin Whale Detected
AMAR492.1.20170226T110010Z.wav	No Fin Whale Detected	No Fin Whale Detected
AMAR492.1.20170226T111510Z.wav	No Fin Whale Detected	No Fin Whale Detected
AMAR492.1.20170226T113010Z.wav	No Fin Whale Detected	No Fin Whale Detected
AMAR492.1.20170226T114510Z.wav	No Fin Whale Detected	No Fin Whale Detected
AMAR492.1.20170226T120010Z.wav	No Fin Whale Detected	No Fin Whale Detected
AMAR492.1.20170226T121510Z.wav	No Fin Whale Detected	No Fin Whale Detected
AMAR492.1.20170226T123010Z.wav	No Fin Whale Detected	No Fin Whale Detected
AMAR492.1.20170226T124510Z.wav	No Fin Whale Detected	No Fin Whale Detected
AMAR492.1.20170226T130010Z.wav	No Fin Whale Detected	No Fin Whale Detected
AMAR492.1.20170226T131510Z.wav	No Fin Whale Detected	No Fin Whale Detected
AMAR492.1.20170226T133010Z.wav	No Fin Whale Detected	No Fin Whale Detected
AMAR492.1.20170226T134510Z.wav	No Fin Whale Detected	No Fin Whale Detected
AMAR492.1.20170226T140010Z.wav	No Fin Whale Detected	No Fin Whale Detected
AMAR492.1.20170226T141510Z.wav	No Fin Whale Detected	No Fin Whale Detected
AMAR492.1.20170226T143010Z.wav	No Fin Whale Detected	No Fin Whale Detected
AMAR492.1.20170226T144510Z.wav	No Fin Whale Detected	No Fin Whale Detected
AMAR492.1.20170226T150010Z.wav	No Fin Whale Detected	No Fin Whale Detected
AMAR492.1.20170226T151510Z.wav	No Fin Whale Detected	No Fin Whale Detected
AMAR492.1.20170226T153010Z.wav	No Fin Whale Detected	No Fin Whale Detected
AMAR492.1.20170226T154510Z.wav	No Fin Whale Detected	No Fin Whale Detected
AMAR492.1.20170226T160010Z.wav	No Fin Whale Detected	No Fin Whale Detected
AMAR492.1.20170226T161510Z.wav	No Fin Whale Detected	No Fin Whale Detected
AMAR492.1.20170226T163010Z.wav	No Fin Whale Detected	No Fin Whale Detected
AMAR492.1.20170226T164510Z.wav	No Fin Whale Detected	No Fin Whale Detected
AMAR492.1.20170226T170010Z.wav	No Fin Whale Detected	No Fin Whale Detected
AMAR492.1.20170226T171510Z.wav	No Fin Whale Detected	No Fin Whale Detected
AMAR492.1.20170226T173010Z.wav	No Fin Whale Detected	No Fin Whale Detected
AMAR492.1.20170226T174510Z.wav	No Fin Whale Detected	No Fin Whale Detected
AMAR492.1.20170226T180010Z.wav	No Fin Whale Detected	No Fin Whale Detected
AMAR492.1.20170226T181510Z.wav	No Fin Whale Detected	No Fin Whale Detected
AMAR492.1.20170226T183010Z.wav	No Fin Whale Detected	No Fin Whale Detected
AMAR492.1.20170226T184510Z.wav	No Fin Whale Detected	No Fin Whale Detected
AMAR492.1.20170226T190010Z.wav	No Fin Whale Detected	No Fin Whale Detected
AMAR492.1.20170226T191510Z.wav	No Fin Whale Detected	No Fin Whale Detected
AMAR492.1.20170226T193010Z.wav	No Fin Whale Detected	No Fin Whale Detected
AMAR492.1.20170226T194510Z.wav	No Fin Whale Detected	No Fin Whale Detected
AMAR492.1.20170226T200010Z.wav	No Fin Whale Detected	No Fin Whale Detected
AMAR492.1.20170226T201510Z.wav	No Fin Whale Detected	No Fin Whale Detected
AMAR492.1.20170226T203010Z.wav	No Fin Whale Detected	No Fin Whale Detected
AMAR492.1.20170226T204510Z.wav	No Fin Whale Detected	No Fin Whale Detected
AMAR492.1.20170226T210010Z.wav	No Fin Whale Detected	No Fin Whale Detected
AMAR492.1.20170226T211510Z.wav	No Fin Whale Detected	No Fin Whale Detected
AMAR492.1.20170226T213010Z.wav	No Fin Whale Detected	No Fin Whale Detected
AMAR492.1.20170226T214510Z.wav	No Fin Whale Detected	No Fin Whale Detected
AMAR492.1.20170226T220010Z.wav	No Fin Whale Detected	No Fin Whale Detected
AMAR492.1.20170226T221510Z.wav	No Fin Whale Detected	No Fin Whale Detected
AMAR492.1.20170226T223010Z.wav	No Fin Whale Detected	No Fin Whale Detected
AMAR492.1.20170226T224510Z.wav	No Fin Whale Detected	No Fin Whale Detected
AMAR492.1.20170226T230010Z.wav	No Fin Whale Detected	No Fin Whale Detected
AMAR492.1.20170226T231510Z.wav	No Fin Whale Detected	No Fin Whale Detected
AMAR492.1.20170226T233010Z.wav	No Fin Whale Detected	No Fin Whale Detected
AMAR492.1.20170226T234510Z.wav	No Fin Whale Detected	No Fin Whale Detected
AMAR492.1.20170227T000010Z.wav	No Fin Whale Detected	No Fin Whale Detected
AMAR492.1.20170227T001510Z.wav	No Fin Whale Detected	No Fin Whale Detected
AMAR492.1.20170227T003010Z.wav	No Fin Whale Detected	No Fin Whale Detected
AMAR492.1.20170227T004510Z.wav	No Fin Whale Detected	No Fin Whale Detected
AMAR492.1.20170227T010010Z.wav	No Fin Whale Detected	No Fin Whale Detected
AMAR492.1.20170227T011510Z.wav	No Fin Whale Detected	No Fin Whale Detected
AMAR492.1.20170227T013010Z.wav	No Fin Whale Detected	No Fin Whale Detected
AMAR492.1.20170227T014510Z.wav	No Fin Whale Detected	No Fin Whale Detected
AMAR492.1.20170227T020010Z.wav	No Fin Whale Detected	No Fin Whale Detected
AMAR492.1.20170227T021510Z.wav	No Fin Whale Detected	No Fin Whale Detected
AMAR492.1.20170227T023010Z.wav	No Fin Whale Detected	No Fin Whale Detected
AMAR492.1.20170227T024510Z.wav	No Fin Whale Detected	No Fin Whale Detected
AMAR492.1.20170227T030010Z.wav	No Fin Whale Detected	No Fin Whale Detected
AMAR492.1.20170227T031510Z.wav	No Fin Whale Detected	No Fin Whale Detected
AMAR492.1.20170227T033010Z.wav	No Fin Whale Detected	No Fin Whale Detected
AMAR492.1.20170227T034510Z.wav	No Fin Whale Detected	No Fin Whale Detected
AMAR492.1.20170227T040010Z.wav	No Fin Whale Detected	No Fin Whale Detected
AMAR492.1.20170227T041510Z.wav	No Fin Whale Detected	No Fin Whale Detected
AMAR492.1.20170227T043010Z.wav	No Fin Whale Detected	No Fin Whale Detected
AMAR492.1.20170227T044510Z.wav	No Fin Whale Detected	No Fin Whale Detected
AMAR492.1.20170227T050010Z.wav	No Fin Whale Detected	No Fin Whale Detected
AMAR492.1.20170227T051510Z.wav	No Fin Whale Detected	No Fin Whale Detected
AMAR492.1.20170227T053010Z.wav	No Fin Whale Detected	No Fin Whale Detected
AMAR492.1.20170227T054510Z.wav	No Fin Whale Detected	No Fin Whale Detected
AMAR492.1.20170227T060010Z.wav	No Fin Whale Detected	No Fin Whale Detected
AMAR492.1.20170227T061510Z.wav	No Fin Whale Detected	No Fin Whale Detected
AMAR492.1.20170227T063010Z.wav	No Fin Whale Detected	No Fin Whale Detected
AMAR492.1.20170227T064510Z.wav	No Fin Whale Detected	No Fin Whale Detected
AMAR492.1.20170227T070010Z.wav	No Fin Whale Detected	No Fin Whale Detected
AMAR492.1.20170227T071510Z.wav	No Fin Whale Detected	No Fin Whale Detected
AMAR492.1.20170227T073010Z.wav	No Fin Whale Detected	No Fin Whale Detected
AMAR492.1.20170227T074510Z.wav	No Fin Whale Detected	No Fin Whale Detected
AMAR492.1.20170227T080010Z.wav	No Fin Whale Detected	No Fin Whale Detected
AMAR492.1.20170227T081510Z.wav	No Fin Whale Detected	No Fin Whale Detected
AMAR492.1.20170227T083010Z.wav	No Fin Whale Detected	No Fin Whale Detected
AMAR492.1.20170227T084510Z.wav	No Fin Whale Detected	No Fin Whale Detected
AMAR492.1.20170227T090010Z.wav	No Fin Whale Detected	No Fin Whale Detected
AMAR492.1.20170227T091510Z.wav	No Fin Whale Detected	No Fin Whale Detected
AMAR492.1.20170227T093010Z.wav	No Fin Whale Detected	No Fin Whale Detected
AMAR492.1.20170227T094510Z.wav	No Fin Whale Detected	No Fin Whale Detected
AMAR492.1.20170227T100010Z.wav	No Fin Whale Detected	No Fin Whale Detected
AMAR492.1.20170227T101510Z.wav	No Fin Whale Detected	No Fin Whale Detected
AMAR492.1.20170227T103010Z.wav	No Fin Whale Detected	No Fin Whale Detected
AMAR492.1.20170227T104510Z.wav	No Fin Whale Detected	No Fin Whale Detected
AMAR492.1.20170227T110010Z.wav	No Fin Whale Detected	No Fin Whale Detected
AMAR492.1.20170227T111510Z.wav	No Fin Whale Detected	No Fin Whale Detected
AMAR492.1.20170227T113010Z.wav	No Fin Whale Detected	No Fin Whale Detected
AMAR492.1.20170227T114510Z.wav	No Fin Whale Detected	No Fin Whale Detected
AMAR492.1.20170227T120010Z.wav	No Fin Whale Detected	No Fin Whale Detected
AMAR492.1.20170227T121510Z.wav	No Fin Whale Detected	No Fin Whale Detected
AMAR492.1.20170227T123010Z.wav	No Fin Whale Detected	No Fin Whale Detected
AMAR492.1.20170227T124510Z.wav	No Fin Whale Detected	No Fin Whale Detected
AMAR492.1.20170227T130010Z.wav	No Fin Whale Detected	No Fin Whale Detected
AMAR492.1.20170227T131510Z.wav	No Fin Whale Detected	No Fin Whale Detected
AMAR492.1.20170227T133010Z.wav	No Fin Whale Detected	No Fin Whale Detected
AMAR492.1.20170227T134510Z.wav	No Fin Whale Detected	No Fin Whale Detected
AMAR492.1.20170227T140010Z.wav	No Fin Whale Detected	No Fin Whale Detected
AMAR492.1.20170227T141510Z.wav	No Fin Whale Detected	No Fin Whale Detected
AMAR492.1.20170227T143010Z.wav	No Fin Whale Detected	No Fin Whale Detected
AMAR492.1.20170227T144510Z.wav	No Fin Whale Detected	No Fin Whale Detected
AMAR492.1.20170227T150010Z.wav	No Fin Whale Detected	No Fin Whale Detected
AMAR492.1.20170227T151510Z.wav	No Fin Whale Detected	No Fin Whale Detected
AMAR492.1.20170227T153010Z.wav	No Fin Whale Detected	No Fin Whale Detected
AMAR492.1.20170227T154510Z.wav	No Fin Whale Detected	No Fin Whale Detected
AMAR492.1.20170227T160010Z.wav	No Fin Whale Detected	No Fin Whale Detected
AMAR492.1.20170227T161510Z.wav	No Fin Whale Detected	No Fin Whale Detected
AMAR492.1.20170227T163010Z.wav	No Fin Whale Detected	No Fin Whale Detected
AMAR492.1.20170227T164510Z.wav	No Fin Whale Detected	No Fin Whale Detected
AMAR492.1.20170227T170010Z.wav	No Fin Whale Detected	No Fin Whale Detected
AMAR492.1.20170227T171510Z.wav	No Fin Whale Detected	No Fin Whale Detected
AMAR492.1.20170227T173010Z.wav	No Fin Whale Detected	No Fin Whale Detected
AMAR492.1.20170227T174510Z.wav	No Fin Whale Detected	No Fin Whale Detected
AMAR492.1.20170227T180010Z.wav	No Fin Whale Detected	No Fin Whale Detected
AMAR492.1.20170227T181510Z.wav	No Fin Whale Detected	No Fin Whale Detected
AMAR492.1.20170227T183010Z.wav	No Fin Whale Detected	No Fin Whale Detected
AMAR492.1.20170227T184510Z.wav	No Fin Whale Detected	No Fin Whale Detected
AMAR492.1.20170227T190010Z.wav	No Fin Whale Detected	No Fin Whale Detected
AMAR492.1.20170227T191510Z.wav	No Fin Whale Detected	No Fin Whale Detected
AMAR492.1.20170227T193010Z.wav	No Fin Whale Detected	No Fin Whale Detected
AMAR492.1.20170227T194510Z.wav	No Fin Whale Detected	No Fin Whale Detected
AMAR492.1.20170227T200010Z.wav	No Fin Whale Detected	No Fin Whale Detected
AMAR492.1.20170227T201510Z.wav	No Fin Whale Detected	No Fin Whale Detected
AMAR492.1.20170227T203010Z.wav	No Fin Whale Detected	No Fin Whale Detected
AMAR492.1.20170227T204510Z.wav	No Fin Whale Detected	No Fin Whale Detected
AMAR492.1.20170227T210010Z.wav	No Fin Whale Detected	No Fin Whale Detected
AMAR492.1.20170227T211510Z.wav	No Fin Whale Detected	No Fin Whale Detected
AMAR492.1.20170227T213010Z.wav	No Fin Whale Detected	No Fin Whale Detected
AMAR492.1.20170227T214510Z.wav	No Fin Whale Detected	No Fin Whale Detected
AMAR492.1.20170227T220010Z.wav	No Fin Whale Detected	No Fin Whale Detected
AMAR492.1.20170227T221510Z.wav	No Fin Whale Detected	No Fin Whale Detected
AMAR492.1.20170227T223010Z.wav	No Fin Whale Detected	No Fin Whale Detected
AMAR492.1.20170227T224510Z.wav	No Fin Whale Detected	No Fin Whale Detected
AMAR492.1.20170227T230010Z.wav	No Fin Whale Detected	No Fin Whale Detected
AMAR492.1.20170227T231510Z.wav	No Fin Whale Detected	No Fin Whale Detected
AMAR492.1.20170227T233010Z.wav	No Fin Whale Detected	No Fin Whale Detected
AMAR492.1.20170227T234510Z.wav	No Fin Whale Detected	No Fin Whale Detected
AMAR492.1.20170228T000010Z.wav	No Fin Whale Detected	No Fin Whale Detected
AMAR492.1.20170228T001510Z.wav	No Fin Whale Detected	No Fin Whale Detected
AMAR492.1.20170228T003010Z.wav	No Fin Whale Detected	No Fin Whale Detected
AMAR492.1.20170228T004510Z.wav	No Fin Whale Detected	No Fin Whale Detected
AMAR492.1.20170228T010010Z.wav	No Fin Whale Detected	No Fin Whale Detected
AMAR492.1.20170228T011510Z.wav	No Fin Whale Detected	No Fin Whale Detected
AMAR492.1.20170228T013010Z.wav	No Fin Whale Detected	No Fin Whale Detected
AMAR492.1.20170228T014510Z.wav	No Fin Whale Detected	No Fin Whale Detected
AMAR492.1.20170228T020010Z.wav	No Fin Whale Detected	No Fin Whale Detected
AMAR492.1.20170228T021510Z.wav	No Fin Whale Detected	No Fin Whale Detected
AMAR492.1.20170228T023010Z.wav	No Fin Whale Detected	No Fin Whale Detected
AMAR492.1.20170228T024510Z.wav	No Fin Whale Detected	No Fin Whale Detected
AMAR492.1.20170228T030010Z.wav	No Fin Whale Detected	No Fin Whale Detected
AMAR492.1.20170228T031510Z.wav	No Fin Whale Detected	No Fin Whale Detected
AMAR492.1.20170228T033010Z.wav	No Fin Whale Detected	No Fin Whale Detected
AMAR492.1.20170228T034510Z.wav	No Fin Whale Detected	No Fin Whale Detected
AMAR492.1.20170228T040010Z.wav	No Fin Whale Detected	No Fin Whale Detected
AMAR492.1.20170228T041510Z.wav	No Fin Whale Detected	No Fin Whale Detected
AMAR492.1.20170228T043010Z.wav	No Fin Whale Detected	No Fin Whale Detected
AMAR492.1.20170228T044510Z.wav	No Fin Whale Detected	No Fin Whale Detected
AMAR492.1.20170228T050010Z.wav	No Fin Whale Detected	No Fin Whale Detected
AMAR492.1.20170228T051510Z.wav	No Fin Whale Detected	No Fin Whale Detected
AMAR492.1.20170228T053010Z.wav	No Fin Whale Detected	No Fin Whale Detected
AMAR492.1.20170228T054510Z.wav	No Fin Whale Detected	No Fin Whale Detected
AMAR492.1.20170228T060010Z.wav	No Fin Whale Detected	No Fin Whale Detected
AMAR492.1.20170228T061510Z.wav	No Fin Whale Detected	No Fin Whale Detected
AMAR492.1.20170228T063010Z.wav	No Fin Whale Detected	No Fin Whale Detected
AMAR492.1.20170228T064510Z.wav	No Fin Whale Detected	No Fin Whale Detected
AMAR492.1.20170228T070010Z.wav	No Fin Whale Detected	No Fin Whale Detected
AMAR492.1.20170228T071510Z.wav	No Fin Whale Detected	No Fin Whale Detected
AMAR492.1.20170228T073010Z.wav	No Fin Whale Detected	No Fin Whale Detected
AMAR492.1.20170228T074510Z.wav	No Fin Whale Detected	No Fin Whale Detected
AMAR492.1.20170228T080010Z.wav	No Fin Whale Detected	No Fin Whale Detected
AMAR492.1.20170228T081510Z.wav	No Fin Whale Detected	No Fin Whale Detected
AMAR492.1.20170228T083010Z.wav	No Fin Whale Detected	No Fin Whale Detected
AMAR492.1.20170228T084510Z.wav	No Fin Whale Detected	No Fin Whale Detected
AMAR492.1.20170228T090010Z.wav	No Fin Whale Detected	No Fin Whale Detected
AMAR492.1.20170228T091510Z.wav	No Fin Whale Detected	No Fin Whale Detected
AMAR492.1.20170228T093010Z.wav	No Fin Whale Detected	No Fin Whale Detected
AMAR492.1.20170228T094510Z.wav	No Fin Whale Detected	No Fin Whale Detected
AMAR492.1.20170228T100010Z.wav	No Fin Whale Detected	No Fin Whale Detected
AMAR492.1.20170228T101510Z.wav	No Fin Whale Detected	No Fin Whale Detected
AMAR492.1.20170228T103010Z.wav	No Fin Whale Detected	No Fin Whale Detected
AMAR492.1.20170228T104510Z.wav	No Fin Whale Detected	No Fin Whale Detected
AMAR492.1.20170228T110010Z.wav	No Fin Whale Detected	No Fin Whale Detected
AMAR492.1.20170228T111510Z.wav	No Fin Whale Detected	No Fin Whale Detected
AMAR492.1.20170228T113010Z.wav	No Fin Whale Detected	No Fin Whale Detected
AMAR492.1.20170228T114510Z.wav	No Fin Whale Detected	No Fin Whale Detected
AMAR492.1.20170228T120010Z.wav	No Fin Whale Detected	No Fin Whale Detected
AMAR492.1.20170228T121510Z.wav	No Fin Whale Detected	No Fin Whale Detected
AMAR492.1.20170228T123010Z.wav	No Fin Whale Detected	No Fin Whale Detected
AMAR492.1.20170228T124510Z.wav	No Fin Whale Detected	No Fin Whale Detected
AMAR492.1.20170228T130010Z.wav	No Fin Whale Detected	No Fin Whale Detected
AMAR492.1.20170228T131510Z.wav	No Fin Whale Detected	No Fin Whale Detected
AMAR492.1.20170228T133010Z.wav	No Fin Whale Detected	No Fin Whale Detected
AMAR492.1.20170228T134510Z.wav	No Fin Whale Detected	No Fin Whale Detected
AMAR492.1.20170228T140010Z.wav	No Fin Whale Detected	No Fin Whale Detected
AMAR492.1.20170228T141510Z.wav	No Fin Whale Detected	No Fin Whale Detected
AMAR492.1.20170228T143010Z.wav	No Fin Whale Detected	No Fin Whale Detected
AMAR492.1.20170228T144510Z.wav	No Fin Whale Detected	No Fin Whale Detected
AMAR492.1.20170228T150010Z.wav	No Fin Whale Detected	No Fin Whale Detected
AMAR492.1.20170228T151510Z.wav	No Fin Whale Detected	No Fin Whale Detected
AMAR492.1.20170228T153010Z.wav	No Fin Whale Detected	No Fin Whale Detected
AMAR492.1.20170228T154510Z.wav	No Fin Whale Detected	No Fin Whale Detected
AMAR492.1.20170228T160010Z.wav	No Fin Whale Detected	No Fin Whale Detected
AMAR492.1.20170228T161510Z.wav	No Fin Whale Detected	No Fin Whale Detected
AMAR492.1.20170228T163010Z.wav	No Fin Whale Detected	No Fin Whale Detected
AMAR492.1.20170228T164510Z.wav	No Fin Whale Detected	No Fin Whale Detected
AMAR492.1.20170228T170010Z.wav	No Fin Whale Detected	No Fin Whale Detected
AMAR492.1.20170228T171510Z.wav	No Fin Whale Detected	No Fin Whale Detected
AMAR492.1.20170228T173010Z.wav	No Fin Whale Detected	No Fin Whale Detected
AMAR492.1.20170228T174510Z.wav	No Fin Whale Detected	No Fin Whale Detected
AMAR492.1.20170228T180010Z.wav	No Fin Whale Detected	No Fin Whale Detected
AMAR492.1.20170228T181510Z.wav	No Fin Whale Detected	No Fin Whale Detected
AMAR492.1.20170228T183010Z.wav	No Fin Whale Detected	No Fin Whale Detected
AMAR492.1.20170228T184510Z.wav	No Fin Whale Detected	No Fin Whale Detected
AMAR492.1.20170228T190010Z.wav	No Fin Whale Detected	No Fin Whale Detected
AMAR492.1.20170228T191510Z.wav	No Fin Whale Detected	No Fin Whale Detected
AMAR492.1.20170228T193010Z.wav	No Fin Whale Detected	No Fin Whale Detected
AMAR492.1.20170228T194510Z.wav	No Fin Whale Detected	No Fin Whale Detected
AMAR492.1.20170228T200010Z.wav	No Fin Whale Detected	No Fin Whale Detected
AMAR492.1.20170228T201510Z.wav	No Fin Whale Detected	No Fin Whale Detected
AMAR492.1.20170228T203010Z.wav	No Fin Whale Detected	No Fin Whale Detected
AMAR492.1.20170228T204510Z.wav	No Fin Whale Detected	No Fin Whale Detected
AMAR492.1.20170228T210010Z.wav	No Fin Whale Detected	No Fin Whale Detected
AMAR492.1.20170228T211510Z.wav	No Fin Whale Detected	No Fin Whale Detected
AMAR492.1.20170228T213010Z.wav	No Fin Whale Detected	No Fin Whale Detected
AMAR492.1.20170228T214510Z.wav	No Fin Whale Detected	No Fin Whale Detected
AMAR492.1.20170228T220010Z.wav	No Fin Whale Detected	No Fin Whale Detected
AMAR492.1.20170228T221510Z.wav	No Fin Whale Detected	No Fin Whale Detected
AMAR492.1.20170228T223010Z.wav	No Fin Whale Detected	No Fin Whale Detected
AMAR492.1.20170228T224510Z.wav	No Fin Whale Detected	No Fin Whale Detected
AMAR492.1.20170228T230010Z.wav	No Fin Whale Detected	No Fin Whale Detected
AMAR492.1.20170228T231510Z.wav	No Fin Whale Detected	No Fin Whale Detected
AMAR492.1.20170228T233010Z.wav	No Fin Whale Detected	No Fin Whale Detected
AMAR492.1.20170228T234510Z.wav	No Fin Whale Detected	No Fin Whale Detected
AMAR492.1.20170301T000010Z.wav	No Fin Whale Detected	No Fin Whale Detected
AMAR492.1.20170301T001510Z.wav	No Fin Whale Detected	No Fin Whale Detected
AMAR492.1.20170301T003010Z.wav	No Fin Whale Detected	No Fin Whale Detected
AMAR492.1.20170301T004510Z.wav	No Fin Whale Detected	No Fin Whale Detected
AMAR492.1.20170301T010010Z.wav	No Fin Whale Detected	No Fin Whale Detected
AMAR492.1.20170301T011510Z.wav	No Fin Whale Detected	No Fin Whale Detected
AMAR492.1.20170301T013010Z.wav	No Fin Whale Detected	No Fin Whale Detected
AMAR492.1.20170301T014510Z.wav	No Fin Whale Detected	No Fin Whale Detected
AMAR492.1.20170301T020010Z.wav	No Fin Whale Detected	No Fin Whale Detected
AMAR492.1.20170301T021510Z.wav	No Fin Whale Detected	No Fin Whale Detected
AMAR492.1.20170301T023010Z.wav	No Fin Whale Detected	No Fin Whale Detected
AMAR492.1.20170301T024510Z.wav	No Fin Whale Detected	No Fin Whale Detected
AMAR492.1.20170301T030010Z.wav	No Fin Whale Detected	No Fin Whale Detected
AMAR492.1.20170301T031510Z.wav	No Fin Whale Detected	No Fin Whale Detected
AMAR492.1.20170301T033010Z.wav	No Fin Whale Detected	No Fin Whale Detected
AMAR492.1.20170301T034510Z.wav	No Fin Whale Detected	No Fin Whale Detected
AMAR492.1.20170301T040010Z.wav	No Fin Whale Detected	No Fin Whale Detected
AMAR492.1.20170301T041510Z.wav	No Fin Whale Detected	No Fin Whale Detected
AMAR492.1.20170301T043010Z.wav	No Fin Whale Detected	No Fin Whale Detected
AMAR492.1.20170301T044510Z.wav	No Fin Whale Detected	No Fin Whale Detected
AMAR492.1.20170301T050010Z.wav	No Fin Whale Detected	No Fin Whale Detected
AMAR492.1.20170301T051510Z.wav	No Fin Whale Detected	No Fin Whale Detected
AMAR492.1.20170301T053010Z.wav	No Fin Whale Detected	No Fin Whale Detected
AMAR492.1.20170301T054510Z.wav	No Fin Whale Detected	No Fin Whale Detected
AMAR492.1.20170301T060010Z.wav	No Fin Whale Detected	No Fin Whale Detected
AMAR492.1.20170301T061510Z.wav	No Fin Whale Detected	No Fin Whale Detected
AMAR492.1.20170301T063010Z.wav	No Fin Whale Detected	No Fin Whale Detected
AMAR492.1.20170301T064510Z.wav	No Fin Whale Detected	No Fin Whale Detected
AMAR492.1.20170301T070010Z.wav	No Fin Whale Detected	No Fin Whale Detected
AMAR492.1.20170301T071510Z.wav	No Fin Whale Detected	No Fin Whale Detected
AMAR492.1.20170301T073010Z.wav	No Fin Whale Detected	No Fin Whale Detected
AMAR492.1.20170301T074510Z.wav	No Fin Whale Detected	No Fin Whale Detected
AMAR492.1.20170301T080010Z.wav	No Fin Whale Detected	No Fin Whale Detected
AMAR492.1.20170301T081510Z.wav	No Fin Whale Detected	No Fin Whale Detected
AMAR492.1.20170301T083010Z.wav	No Fin Whale Detected	No Fin Whale Detected
AMAR492.1.20170301T084510Z.wav	No Fin Whale Detected	No Fin Whale Detected
AMAR492.1.20170301T090010Z.wav	No Fin Whale Detected	No Fin Whale Detected
AMAR492.1.20170301T091510Z.wav	No Fin Whale Detected	No Fin Whale Detected
AMAR492.1.20170301T093010Z.wav	No Fin Whale Detected	No Fin Whale Detected
AMAR492.1.20170301T094510Z.wav	No Fin Whale Detected	No Fin Whale Detected
AMAR492.1.20170301T100010Z.wav	No Fin Whale Detected	No Fin Whale Detected
AMAR492.1.20170301T101510Z.wav	No Fin Whale Detected	No Fin Whale Detected
AMAR492.1.20170301T103010Z.wav	No Fin Whale Detected	No Fin Whale Detected
AMAR492.1.20170301T104510Z.wav	No Fin Whale Detected	No Fin Whale Detected
AMAR492.1.20170301T110010Z.wav	No Fin Whale Detected	No Fin Whale Detected
AMAR492.1.20170301T111510Z.wav	No Fin Whale Detected	No Fin Whale Detected
AMAR492.1.20170301T113010Z.wav	No Fin Whale Detected	No Fin Whale Detected
AMAR492.1.20170301T114510Z.wav	No Fin Whale Detected	No Fin Whale Detected
AMAR492.1.20170301T120010Z.wav	No Fin Whale Detected	No Fin Whale Detected
AMAR492.1.20170301T121510Z.wav	No Fin Whale Detected	No Fin Whale Detected
AMAR492.1.20170301T123010Z.wav	No Fin Whale Detected	No Fin Whale Detected
AMAR492.1.20170301T124510Z.wav	No Fin Whale Detected	No Fin Whale Detected
AMAR492.1.20170301T130010Z.wav	No Fin Whale Detected	No Fin Whale Detected
AMAR492.1.20170301T131510Z.wav	No Fin Whale Detected	No Fin Whale Detected
AMAR492.1.20170301T133010Z.wav	No Fin Whale Detected	No Fin Whale Detected
AMAR492.1.20170301T134510Z.wav	No Fin Whale Detected	No Fin Whale Detected
AMAR492.1.20170301T140010Z.wav	No Fin Whale Detected	No Fin Whale Detected
AMAR492.1.20170301T141510Z.wav	No Fin Whale Detected	No Fin Whale Detected
AMAR492.1.20170301T143010Z.wav	No Fin Whale Detected	No Fin Whale Detected
AMAR492.1.20170301T144510Z.wav	No Fin Whale Detected	No Fin Whale Detected
AMAR492.1.20170301T150010Z.wav	No Fin Whale Detected	No Fin Whale Detected
AMAR492.1.20170301T151510Z.wav	No Fin Whale Detected	No Fin Whale Detected
AMAR492.1.20170301T153010Z.wav	No Fin Whale Detected	No Fin Whale Detected
AMAR492.1.20170301T154510Z.wav	No Fin Whale Detected	No Fin Whale Detected
AMAR492.1.20170301T160010Z.wav	No Fin Whale Detected	No Fin Whale Detected
AMAR492.1.20170301T161510Z.wav	No Fin Whale Detected	No Fin Whale Detected
AMAR492.1.20170301T163010Z.wav	No Fin Whale Detected	No Fin Whale Detected
AMAR492.1.20170301T164510Z.wav	No Fin Whale Detected	No Fin Whale Detected
AMAR492.1.20170301T170010Z.wav	No Fin Whale Detected	No Fin Whale Detected
AMAR492.1.20170301T171510Z.wav	No Fin Whale Detected	No Fin Whale Detected
AMAR492.1.20170301T173010Z.wav	No Fin Whale Detected	No Fin Whale Detected
AMAR492.1.20170301T174510Z.wav	No Fin Whale Detected	No Fin Whale Detected
AMAR492.1.20170301T180010Z.wav	No Fin Whale Detected	No Fin Whale Detected
AMAR492.1.20170301T181510Z.wav	No Fin Whale Detected	No Fin Whale Detected
AMAR492.1.20170301T183010Z.wav	No Fin Whale Detected	No Fin Whale Detected
AMAR492.1.20170301T184510Z.wav	No Fin Whale Detected	No Fin Whale Detected
AMAR492.1.20170301T190010Z.wav	No Fin Whale Detected	No Fin Whale Detected
AMAR492.1.20170301T191510Z.wav	No Fin Whale Detected	No Fin Whale Detected
AMAR492.1.20170301T193010Z.wav	No Fin Whale Detected	No Fin Whale Detected
AMAR492.1.20170301T194510Z.wav	No Fin Whale Detected	No Fin Whale Detected
AMAR492.1.20170301T200010Z.wav	No Fin Whale Detected	No Fin Whale Detected
AMAR492.1.20170301T201510Z.wav	No Fin Whale Detected	No Fin Whale Detected
AMAR492.1.20170301T203010Z.wav	No Fin Whale Detected	No Fin Whale Detected
AMAR492.1.20170301T204510Z.wav	No Fin Whale Detected	No Fin Whale Detected
AMAR492.1.20170301T210010Z.wav	No Fin Whale Detected	No Fin Whale Detected
AMAR492.1.20170301T211510Z.wav	No Fin Whale Detected	No Fin Whale Detected
AMAR492.1.20170301T213010Z.wav	No Fin Whale Detected	No Fin Whale Detected
AMAR492.1.20170301T214510Z.wav	No Fin Whale Detected	No Fin Whale Detected
AMAR492.1.20170301T220010Z.wav	No Fin Whale Detected	No Fin Whale Detected
AMAR492.1.20170301T221510Z.wav	No Fin Whale Detected	No Fin Whale Detected
AMAR492.1.20170301T223010Z.wav	No Fin Whale Detected	No Fin Whale Detected
AMAR492.1.20170301T224510Z.wav	No Fin Whale Detected	No Fin Whale Detected
AMAR492.1.20170301T230010Z.wav	No Fin Whale Detected	No Fin Whale Detected
AMAR492.1.20170301T231510Z.wav	No Fin Whale Detected	No Fin Whale Detected
AMAR492.1.20170301T233010Z.wav	No Fin Whale Detected	No Fin Whale Detected
AMAR492.1.20170301T234510Z.wav	No Fin Whale Detected	No Fin Whale Detected
AMAR492.1.20170302T000010Z.wav	No Fin Whale Detected	No Fin Whale Detected
AMAR492.1.20170302T001510Z.wav	No Fin Whale Detected	No Fin Whale Detected
AMAR492.1.20170302T003010Z.wav	No Fin Whale Detected	No Fin Whale Detected
AMAR492.1.20170302T004510Z.wav	No Fin Whale Detected	No Fin Whale Detected
AMAR492.1.20170302T010010Z.wav	No Fin Whale Detected	No Fin Whale Detected
AMAR492.1.20170302T011510Z.wav	No Fin Whale Detected	No Fin Whale Detected
AMAR492.1.20170302T013010Z.wav	No Fin Whale Detected	No Fin Whale Detected
AMAR492.1.20170302T014510Z.wav	No Fin Whale Detected	No Fin Whale Detected
AMAR492.1.20170302T020010Z.wav	No Fin Whale Detected	No Fin Whale Detected
AMAR492.1.20170302T021510Z.wav	No Fin Whale Detected	No Fin Whale Detected
AMAR492.1.20170302T023010Z.wav	No Fin Whale Detected	No Fin Whale Detected
AMAR492.1.20170302T024510Z.wav	No Fin Whale Detected	No Fin Whale Detected
AMAR492.1.20170302T030010Z.wav	No Fin Whale Detected	No Fin Whale Detected
AMAR492.1.20170302T031510Z.wav	No Fin Whale Detected	No Fin Whale Detected
AMAR492.1.20170302T033010Z.wav	No Fin Whale Detected	No Fin Whale Detected
AMAR492.1.20170302T034510Z.wav	No Fin Whale Detected	No Fin Whale Detected
AMAR492.1.20170302T040010Z.wav	No Fin Whale Detected	No Fin Whale Detected
AMAR492.1.20170302T041510Z.wav	No Fin Whale Detected	No Fin Whale Detected
AMAR492.1.20170302T043010Z.wav	No Fin Whale Detected	No Fin Whale Detected
AMAR492.1.20170302T044510Z.wav	No Fin Whale Detected	No Fin Whale Detected
AMAR492.1.20170302T050010Z.wav	No Fin Whale Detected	No Fin Whale Detected
AMAR492.1.20170302T051510Z.wav	No Fin Whale Detected	No Fin Whale Detected
AMAR492.1.20170302T053010Z.wav	No Fin Whale Detected	No Fin Whale Detected
AMAR492.1.20170302T054510Z.wav	No Fin Whale Detected	No Fin Whale Detected
AMAR492.1.20170302T060010Z.wav	No Fin Whale Detected	No Fin Whale Detected
AMAR492.1.20170302T061510Z.wav	No Fin Whale Detected	No Fin Whale Detected
AMAR492.1.20170302T063010Z.wav	No Fin Whale Detected	No Fin Whale Detected
AMAR492.1.20170302T064510Z.wav	No Fin Whale Detected	No Fin Whale Detected
AMAR492.1.20170302T070010Z.wav	No Fin Whale Detected	No Fin Whale Detected
AMAR492.1.20170302T071510Z.wav	No Fin Whale Detected	No Fin Whale Detected
AMAR492.1.20170302T073010Z.wav	No Fin Whale Detected	No Fin Whale Detected
AMAR492.1.20170302T074510Z.wav	No Fin Whale Detected	No Fin Whale Detected
AMAR492.1.20170302T080010Z.wav	No Fin Whale Detected	No Fin Whale Detected
AMAR492.1.20170302T081510Z.wav	No Fin Whale Detected	No Fin Whale Detected
AMAR492.1.20170302T083010Z.wav	No Fin Whale Detected	No Fin Whale Detected
AMAR492.1.20170302T084510Z.wav	No Fin Whale Detected	No Fin Whale Detected
AMAR492.1.20170302T090010Z.wav	No Fin Whale Detected	No Fin Whale Detected
AMAR492.1.20170302T091510Z.wav	No Fin Whale Detected	No Fin Whale Detected
AMAR492.1.20170302T093010Z.wav	No Fin Whale Detected	No Fin Whale Detected
AMAR492.1.20170302T094510Z.wav	No Fin Whale Detected	No Fin Whale Detected
AMAR492.1.20170302T100010Z.wav	No Fin Whale Detected	No Fin Whale Detected
AMAR492.1.20170302T101510Z.wav	No Fin Whale Detected	No Fin Whale Detected
AMAR492.1.20170302T103010Z.wav	No Fin Whale Detected	No Fin Whale Detected
AMAR492.1.20170302T104510Z.wav	No Fin Whale Detected	No Fin Whale Detected
AMAR492.1.20170302T110010Z.wav	yes	1
AMAR492.1.20170302T111510Z.wav	No Fin Whale Detected	No Fin Whale Detected
AMAR492.1.20170302T113010Z.wav	No Fin Whale Detected	No Fin Whale Detected
AMAR492.1.20170302T114510Z.wav	No Fin Whale Detected	No Fin Whale Detected
AMAR492.1.20170302T120010Z.wav	No Fin Whale Detected	No Fin Whale Detected
AMAR492.1.20170302T121510Z.wav	No Fin Whale Detected	No Fin Whale Detected
AMAR492.1.20170302T123010Z.wav	No Fin Whale Detected	No Fin Whale Detected
AMAR492.1.20170302T124510Z.wav	No Fin Whale Detected	No Fin Whale Detected
AMAR492.1.20170302T130010Z.wav	No Fin Whale Detected	No Fin Whale Detected
AMAR492.1.20170302T131510Z.wav	No Fin Whale Detected	No Fin Whale Detected
AMAR492.1.20170302T133010Z.wav	No Fin Whale Detected	No Fin Whale Detected
AMAR492.1.20170302T134510Z.wav	No Fin Whale Detected	No Fin Whale Detected
AMAR492.1.20170302T140010Z.wav	No Fin Whale Detected	No Fin Whale Detected
AMAR492.1.20170302T141510Z.wav	No Fin Whale Detected	No Fin Whale Detected
AMAR492.1.20170302T143010Z.wav	No Fin Whale Detected	No Fin Whale Detected
AMAR492.1.20170302T144510Z.wav	No Fin Whale Detected	No Fin Whale Detected
AMAR492.1.20170302T150010Z.wav	No Fin Whale Detected	No Fin Whale Detected
AMAR492.1.20170302T151510Z.wav	No Fin Whale Detected	No Fin Whale Detected
AMAR492.1.20170302T153010Z.wav	No Fin Whale Detected	No Fin Whale Detected
AMAR492.1.20170302T154510Z.wav	No Fin Whale Detected	No Fin Whale Detected
AMAR492.1.20170302T160010Z.wav	No Fin Whale Detected	No Fin Whale Detected
AMAR492.1.20170302T161510Z.wav	No Fin Whale Detected	No Fin Whale Detected
AMAR492.1.20170302T163010Z.wav	No Fin Whale Detected	No Fin Whale Detected
AMAR492.1.20170302T164510Z.wav	No Fin Whale Detected	No Fin Whale Detected
AMAR492.1.20170302T170010Z.wav	No Fin Whale Detected	No Fin Whale Detected
AMAR492.1.20170302T171510Z.wav	No Fin Whale Detected	No Fin Whale Detected
AMAR492.1.20170302T173010Z.wav	No Fin Whale Detected	No Fin Whale Detected
AMAR492.1.20170302T174510Z.wav	No Fin Whale Detected	No Fin Whale Detected
AMAR492.1.20170302T180010Z.wav	No Fin Whale Detected	No Fin Whale Detected
AMAR492.1.20170302T181510Z.wav	No Fin Whale Detected	No Fin Whale Detected
AMAR492.1.20170302T183010Z.wav	No Fin Whale Detected	No Fin Whale Detected
AMAR492.1.20170302T184510Z.wav	No Fin Whale Detected	No Fin Whale Detected
AMAR492.1.20170302T190010Z.wav	No Fin Whale Detected	No Fin Whale Detected
AMAR492.1.20170302T191510Z.wav	No Fin Whale Detected	No Fin Whale Detected
AMAR492.1.20170302T193010Z.wav	No Fin Whale Detected	No Fin Whale Detected
AMAR492.1.20170302T194510Z.wav	No Fin Whale Detected	No Fin Whale Detected
AMAR492.1.20170302T200010Z.wav	No Fin Whale Detected	No Fin Whale Detected
AMAR492.1.20170302T201510Z.wav	No Fin Whale Detected	No Fin Whale Detected
AMAR492.1.20170302T203010Z.wav	No Fin Whale Detected	No Fin Whale Detected
AMAR492.1.20170302T204510Z.wav	No Fin Whale Detected	No Fin Whale Detected
AMAR492.1.20170302T210010Z.wav	No Fin Whale Detected	No Fin Whale Detected
AMAR492.1.20170302T211510Z.wav	No Fin Whale Detected	No Fin Whale Detected
AMAR492.1.20170302T213010Z.wav	No Fin Whale Detected	No Fin Whale Detected
AMAR492.1.20170302T214510Z.wav	No Fin Whale Detected	No Fin Whale Detected
AMAR492.1.20170302T220010Z.wav	No Fin Whale Detected	No Fin Whale Detected
AMAR492.1.20170302T221510Z.wav	No Fin Whale Detected	No Fin Whale Detected
AMAR492.1.20170302T223010Z.wav	No Fin Whale Detected	No Fin Whale Detected
AMAR492.1.20170302T224510Z.wav	No Fin Whale Detected	No Fin Whale Detected
AMAR492.1.20170302T230010Z.wav	No Fin Whale Detected	No Fin Whale Detected
AMAR492.1.20170302T231510Z.wav	No Fin Whale Detected	No Fin Whale Detected
AMAR492.1.20170302T233010Z.wav	No Fin Whale Detected	No Fin Whale Detected
AMAR492.1.20170302T234510Z.wav	No Fin Whale Detected	No Fin Whale Detected
AMAR492.1.20170303T000010Z.wav	No Fin Whale Detected	No Fin Whale Detected
AMAR492.1.20170303T001510Z.wav	No Fin Whale Detected	No Fin Whale Detected
AMAR492.1.20170303T003010Z.wav	No Fin Whale Detected	No Fin Whale Detected
AMAR492.1.20170303T004510Z.wav	No Fin Whale Detected	No Fin Whale Detected
AMAR492.1.20170303T010010Z.wav	No Fin Whale Detected	No Fin Whale Detected
AMAR492.1.20170303T011510Z.wav	No Fin Whale Detected	No Fin Whale Detected
AMAR492.1.20170303T013010Z.wav	No Fin Whale Detected	No Fin Whale Detected
AMAR492.1.20170303T014510Z.wav	No Fin Whale Detected	No Fin Whale Detected
AMAR492.1.20170303T020010Z.wav	No Fin Whale Detected	No Fin Whale Detected
AMAR492.1.20170303T021510Z.wav	No Fin Whale Detected	No Fin Whale Detected
AMAR492.1.20170303T023010Z.wav	No Fin Whale Detected	No Fin Whale Detected
AMAR492.1.20170303T024510Z.wav	No Fin Whale Detected	No Fin Whale Detected
AMAR492.1.20170303T030010Z.wav	No Fin Whale Detected	No Fin Whale Detected
AMAR492.1.20170303T031510Z.wav	No Fin Whale Detected	No Fin Whale Detected
AMAR492.1.20170303T033010Z.wav	No Fin Whale Detected	No Fin Whale Detected
AMAR492.1.20170303T034510Z.wav	No Fin Whale Detected	No Fin Whale Detected
AMAR492.1.20170303T040010Z.wav	No Fin Whale Detected	No Fin Whale Detected
AMAR492.1.20170303T041510Z.wav	No Fin Whale Detected	No Fin Whale Detected
AMAR492.1.20170303T043010Z.wav	No Fin Whale Detected	No Fin Whale Detected
AMAR492.1.20170303T044510Z.wav	No Fin Whale Detected	No Fin Whale Detected
AMAR492.1.20170303T050010Z.wav	No Fin Whale Detected	No Fin Whale Detected
AMAR492.1.20170303T051510Z.wav	No Fin Whale Detected	No Fin Whale Detected
AMAR492.1.20170303T053010Z.wav	No Fin Whale Detected	No Fin Whale Detected
AMAR492.1.20170303T054510Z.wav	No Fin Whale Detected	No Fin Whale Detected
AMAR492.1.20170303T060010Z.wav	No Fin Whale Detected	No Fin Whale Detected
AMAR492.1.20170303T061510Z.wav	No Fin Whale Detected	No Fin Whale Detected
AMAR492.1.20170303T063010Z.wav	No Fin Whale Detected	No Fin Whale Detected
AMAR492.1.20170303T064510Z.wav	No Fin Whale Detected	No Fin Whale Detected
AMAR492.1.20170303T070010Z.wav	No Fin Whale Detected	No Fin Whale Detected
AMAR492.1.20170303T071510Z.wav	No Fin Whale Detected	No Fin Whale Detected
AMAR492.1.20170303T073010Z.wav	No Fin Whale Detected	No Fin Whale Detected
AMAR492.1.20170303T074510Z.wav	No Fin Whale Detected	No Fin Whale Detected
AMAR492.1.20170303T080010Z.wav	No Fin Whale Detected	No Fin Whale Detected
AMAR492.1.20170303T081510Z.wav	No Fin Whale Detected	No Fin Whale Detected
AMAR492.1.20170303T083010Z.wav	No Fin Whale Detected	No Fin Whale Detected
AMAR492.1.20170303T084510Z.wav	No Fin Whale Detected	No Fin Whale Detected
AMAR492.1.20170303T090010Z.wav	No Fin Whale Detected	No Fin Whale Detected
AMAR492.1.20170303T091510Z.wav	No Fin Whale Detected	No Fin Whale Detected
AMAR492.1.20170303T093010Z.wav	No Fin Whale Detected	No Fin Whale Detected
AMAR492.1.20170303T094510Z.wav	No Fin Whale Detected	No Fin Whale Detected
AMAR492.1.20170303T100010Z.wav	No Fin Whale Detected	No Fin Whale Detected
AMAR492.1.20170303T101510Z.wav	No Fin Whale Detected	No Fin Whale Detected
AMAR492.1.20170303T103010Z.wav	No Fin Whale Detected	No Fin Whale Detected
AMAR492.1.20170303T104510Z.wav	No Fin Whale Detected	No Fin Whale Detected
AMAR492.1.20170303T110010Z.wav	No Fin Whale Detected	No Fin Whale Detected
AMAR492.1.20170303T111510Z.wav	No Fin Whale Detected	No Fin Whale Detected
AMAR492.1.20170303T113010Z.wav	No Fin Whale Detected	No Fin Whale Detected
AMAR492.1.20170303T114510Z.wav	No Fin Whale Detected	No Fin Whale Detected
AMAR492.1.20170303T120010Z.wav	No Fin Whale Detected	No Fin Whale Detected
AMAR492.1.20170303T121510Z.wav	No Fin Whale Detected	No Fin Whale Detected
AMAR492.1.20170303T123010Z.wav	No Fin Whale Detected	No Fin Whale Detected
AMAR492.1.20170303T124510Z.wav	No Fin Whale Detected	No Fin Whale Detected
AMAR492.1.20170303T130010Z.wav	No Fin Whale Detected	No Fin Whale Detected
AMAR492.1.20170303T131510Z.wav	No Fin Whale Detected	No Fin Whale Detected
AMAR492.1.20170303T133010Z.wav	No Fin Whale Detected	No Fin Whale Detected
AMAR492.1.20170303T134510Z.wav	No Fin Whale Detected	No Fin Whale Detected
AMAR492.1.20170303T140010Z.wav	No Fin Whale Detected	No Fin Whale Detected
AMAR492.1.20170303T141510Z.wav	No Fin Whale Detected	No Fin Whale Detected
AMAR492.1.20170303T143010Z.wav	No Fin Whale Detected	No Fin Whale Detected
AMAR492.1.20170303T144510Z.wav	No Fin Whale Detected	No Fin Whale Detected
AMAR492.1.20170303T150010Z.wav	No Fin Whale Detected	No Fin Whale Detected
AMAR492.1.20170303T151510Z.wav	No Fin Whale Detected	No Fin Whale Detected
AMAR492.1.20170303T153010Z.wav	No Fin Whale Detected	No Fin Whale Detected
AMAR492.1.20170303T154510Z.wav	No Fin Whale Detected	No Fin Whale Detected
AMAR492.1.20170303T160010Z.wav	No Fin Whale Detected	No Fin Whale Detected
AMAR492.1.20170303T161510Z.wav	No Fin Whale Detected	No Fin Whale Detected
AMAR492.1.20170303T163010Z.wav	No Fin Whale Detected	No Fin Whale Detected
AMAR492.1.20170303T164510Z.wav	No Fin Whale Detected	No Fin Whale Detected
AMAR492.1.20170303T170010Z.wav	No Fin Whale Detected	No Fin Whale Detected
AMAR492.1.20170303T171510Z.wav	No Fin Whale Detected	No Fin Whale Detected
AMAR492.1.20170303T173010Z.wav	No Fin Whale Detected	No Fin Whale Detected
AMAR492.1.20170303T174510Z.wav	No Fin Whale Detected	No Fin Whale Detected
AMAR492.1.20170303T180010Z.wav	No Fin Whale Detected	No Fin Whale Detected
AMAR492.1.20170303T181510Z.wav	No Fin Whale Detected	No Fin Whale Detected
AMAR492.1.20170303T183010Z.wav	yes	1
AMAR492.1.20170303T184510Z.wav	No Fin Whale Detected	No Fin Whale Detected
AMAR492.1.20170303T190010Z.wav	No Fin Whale Detected	No Fin Whale Detected
AMAR492.1.20170303T191510Z.wav	No Fin Whale Detected	No Fin Whale Detected
AMAR492.1.20170303T193010Z.wav	No Fin Whale Detected	No Fin Whale Detected
AMAR492.1.20170303T194510Z.wav	No Fin Whale Detected	No Fin Whale Detected
AMAR492.1.20170303T200010Z.wav	No Fin Whale Detected	No Fin Whale Detected
AMAR492.1.20170303T201510Z.wav	No Fin Whale Detected	No Fin Whale Detected
AMAR492.1.20170303T203010Z.wav	No Fin Whale Detected	No Fin Whale Detected
AMAR492.1.20170303T204510Z.wav	No Fin Whale Detected	No Fin Whale Detected
AMAR492.1.20170303T210010Z.wav	No Fin Whale Detected	No Fin Whale Detected
AMAR492.1.20170303T211510Z.wav	No Fin Whale Detected	No Fin Whale Detected
AMAR492.1.20170303T213010Z.wav	No Fin Whale Detected	No Fin Whale Detected
AMAR492.1.20170303T214510Z.wav	No Fin Whale Detected	No Fin Whale Detected
AMAR492.1.20170303T220010Z.wav	No Fin Whale Detected	No Fin Whale Detected
AMAR492.1.20170303T221510Z.wav	No Fin Whale Detected	No Fin Whale Detected
AMAR492.1.20170303T223010Z.wav	No Fin Whale Detected	No Fin Whale Detected
AMAR492.1.20170303T224510Z.wav	No Fin Whale Detected	No Fin Whale Detected
AMAR492.1.20170303T230010Z.wav	No Fin Whale Detected	No Fin Whale Detected
AMAR492.1.20170303T231510Z.wav	No Fin Whale Detected	No Fin Whale Detected
AMAR492.1.20170303T233010Z.wav	No Fin Whale Detected	No Fin Whale Detected
AMAR492.1.20170303T234510Z.wav	No Fin Whale Detected	No Fin Whale Detected
AMAR492.1.20170304T000010Z.wav	No Fin Whale Detected	No Fin Whale Detected
AMAR492.1.20170304T001510Z.wav	No Fin Whale Detected	No Fin Whale Detected
AMAR492.1.20170304T003010Z.wav	No Fin Whale Detected	No Fin Whale Detected
AMAR492.1.20170304T004510Z.wav	No Fin Whale Detected	No Fin Whale Detected
AMAR492.1.20170304T010010Z.wav	No Fin Whale Detected	No Fin Whale Detected
AMAR492.1.20170304T011510Z.wav	No Fin Whale Detected	No Fin Whale Detected
AMAR492.1.20170304T013010Z.wav	No Fin Whale Detected	No Fin Whale Detected
AMAR492.1.20170304T014510Z.wav	No Fin Whale Detected	No Fin Whale Detected
AMAR492.1.20170304T020010Z.wav	No Fin Whale Detected	No Fin Whale Detected
AMAR492.1.20170304T021510Z.wav	No Fin Whale Detected	No Fin Whale Detected
AMAR492.1.20170304T023010Z.wav	No Fin Whale Detected	No Fin Whale Detected
AMAR492.1.20170304T024510Z.wav	No Fin Whale Detected	No Fin Whale Detected
AMAR492.1.20170304T030010Z.wav	No Fin Whale Detected	No Fin Whale Detected
AMAR492.1.20170304T031510Z.wav	No Fin Whale Detected	No Fin Whale Detected
AMAR492.1.20170304T033010Z.wav	No Fin Whale Detected	No Fin Whale Detected
AMAR492.1.20170304T034510Z.wav	No Fin Whale Detected	No Fin Whale Detected
AMAR492.1.20170304T040010Z.wav	No Fin Whale Detected	No Fin Whale Detected
AMAR492.1.20170304T041510Z.wav	No Fin Whale Detected	No Fin Whale Detected
AMAR492.1.20170304T043010Z.wav	No Fin Whale Detected	No Fin Whale Detected
AMAR492.1.20170304T044510Z.wav	No Fin Whale Detected	No Fin Whale Detected
AMAR492.1.20170304T050010Z.wav	No Fin Whale Detected	No Fin Whale Detected
AMAR492.1.20170304T051510Z.wav	No Fin Whale Detected	No Fin Whale Detected
AMAR492.1.20170304T053010Z.wav	No Fin Whale Detected	No Fin Whale Detected
AMAR492.1.20170304T054510Z.wav	No Fin Whale Detected	No Fin Whale Detected
AMAR492.1.20170304T060010Z.wav	No Fin Whale Detected	No Fin Whale Detected
AMAR492.1.20170304T061510Z.wav	No Fin Whale Detected	No Fin Whale Detected
AMAR492.1.20170304T063010Z.wav	No Fin Whale Detected	No Fin Whale Detected
AMAR492.1.20170304T064510Z.wav	No Fin Whale Detected	No Fin Whale Detected
AMAR492.1.20170304T070010Z.wav	No Fin Whale Detected	No Fin Whale Detected
AMAR492.1.20170304T071510Z.wav	No Fin Whale Detected	No Fin Whale Detected
AMAR492.1.20170304T073010Z.wav	No Fin Whale Detected	No Fin Whale Detected
AMAR492.1.20170304T074510Z.wav	No Fin Whale Detected	No Fin Whale Detected
AMAR492.1.20170304T080010Z.wav	No Fin Whale Detected	No Fin Whale Detected
AMAR492.1.20170304T081510Z.wav	No Fin Whale Detected	No Fin Whale Detected
AMAR492.1.20170304T083010Z.wav	No Fin Whale Detected	No Fin Whale Detected
AMAR492.1.20170304T084510Z.wav	No Fin Whale Detected	No Fin Whale Detected
AMAR492.1.20170304T090010Z.wav	No Fin Whale Detected	No Fin Whale Detected
AMAR492.1.20170304T091510Z.wav	No Fin Whale Detected	No Fin Whale Detected
AMAR492.1.20170304T093010Z.wav	No Fin Whale Detected	No Fin Whale Detected
AMAR492.1.20170304T094510Z.wav	No Fin Whale Detected	No Fin Whale Detected
AMAR492.1.20170304T100010Z.wav	No Fin Whale Detected	No Fin Whale Detected
AMAR492.1.20170304T101510Z.wav	No Fin Whale Detected	No Fin Whale Detected
AMAR492.1.20170304T103010Z.wav	No Fin Whale Detected	No Fin Whale Detected
AMAR492.1.20170304T104510Z.wav	No Fin Whale Detected	No Fin Whale Detected
AMAR492.1.20170304T110010Z.wav	No Fin Whale Detected	No Fin Whale Detected
AMAR492.1.20170304T111510Z.wav	No Fin Whale Detected	No Fin Whale Detected
AMAR492.1.20170304T113010Z.wav	No Fin Whale Detected	No Fin Whale Detected
AMAR492.1.20170304T114510Z.wav	No Fin Whale Detected	No Fin Whale Detected
AMAR492.1.20170304T120010Z.wav	No Fin Whale Detected	No Fin Whale Detected
AMAR492.1.20170304T121510Z.wav	No Fin Whale Detected	No Fin Whale Detected
AMAR492.1.20170304T123010Z.wav	No Fin Whale Detected	No Fin Whale Detected
AMAR492.1.20170304T124510Z.wav	No Fin Whale Detected	No Fin Whale Detected
AMAR492.1.20170304T130010Z.wav	No Fin Whale Detected	No Fin Whale Detected
AMAR492.1.20170304T131510Z.wav	No Fin Whale Detected	No Fin Whale Detected
AMAR492.1.20170304T133010Z.wav	No Fin Whale Detected	No Fin Whale Detected
AMAR492.1.20170304T134510Z.wav	No Fin Whale Detected	No Fin Whale Detected
AMAR492.1.20170304T140010Z.wav	No Fin Whale Detected	No Fin Whale Detected
AMAR492.1.20170304T141510Z.wav	No Fin Whale Detected	No Fin Whale Detected
AMAR492.1.20170304T143010Z.wav	No Fin Whale Detected	No Fin Whale Detected
AMAR492.1.20170304T144510Z.wav	No Fin Whale Detected	No Fin Whale Detected
AMAR492.1.20170304T150010Z.wav	No Fin Whale Detected	No Fin Whale Detected
AMAR492.1.20170304T151510Z.wav	No Fin Whale Detected	No Fin Whale Detected
AMAR492.1.20170304T153010Z.wav	No Fin Whale Detected	No Fin Whale Detected
AMAR492.1.20170304T154510Z.wav	No Fin Whale Detected	No Fin Whale Detected
AMAR492.1.20170304T160010Z.wav	No Fin Whale Detected	No Fin Whale Detected
AMAR492.1.20170304T161510Z.wav	No Fin Whale Detected	No Fin Whale Detected
AMAR492.1.20170304T163010Z.wav	No Fin Whale Detected	No Fin Whale Detected
AMAR492.1.20170304T164510Z.wav	No Fin Whale Detected	No Fin Whale Detected
AMAR492.1.20170304T170010Z.wav	No Fin Whale Detected	No Fin Whale Detected
AMAR492.1.20170304T171510Z.wav	No Fin Whale Detected	No Fin Whale Detected
AMAR492.1.20170304T173010Z.wav	No Fin Whale Detected	No Fin Whale Detected
AMAR492.1.20170304T174510Z.wav	No Fin Whale Detected	No Fin Whale Detected
AMAR492.1.20170304T180010Z.wav	No Fin Whale Detected	No Fin Whale Detected
AMAR492.1.20170304T181510Z.wav	No Fin Whale Detected	No Fin Whale Detected
AMAR492.1.20170304T183010Z.wav	No Fin Whale Detected	No Fin Whale Detected
AMAR492.1.20170304T184510Z.wav	No Fin Whale Detected	No Fin Whale Detected
AMAR492.1.20170304T190010Z.wav	No Fin Whale Detected	No Fin Whale Detected
AMAR492.1.20170304T191510Z.wav	No Fin Whale Detected	No Fin Whale Detected
AMAR492.1.20170304T193010Z.wav	No Fin Whale Detected	No Fin Whale Detected
AMAR492.1.20170304T194510Z.wav	No Fin Whale Detected	No Fin Whale Detected
AMAR492.1.20170304T200010Z.wav	No Fin Whale Detected	No Fin Whale Detected
AMAR492.1.20170304T201510Z.wav	No Fin Whale Detected	No Fin Whale Detected
AMAR492.1.20170304T203010Z.wav	No Fin Whale Detected	No Fin Whale Detected
AMAR492.1.20170304T204510Z.wav	No Fin Whale Detected	No Fin Whale Detected
AMAR492.1.20170304T210010Z.wav	No Fin Whale Detected	No Fin Whale Detected
AMAR492.1.20170304T211510Z.wav	No Fin Whale Detected	No Fin Whale Detected
AMAR492.1.20170304T213010Z.wav	No Fin Whale Detected	No Fin Whale Detected
AMAR492.1.20170304T214510Z.wav	No Fin Whale Detected	No Fin Whale Detected
AMAR492.1.20170304T220010Z.wav	No Fin Whale Detected	No Fin Whale Detected
AMAR492.1.20170304T221510Z.wav	No Fin Whale Detected	No Fin Whale Detected
AMAR492.1.20170304T223010Z.wav	No Fin Whale Detected	No Fin Whale Detected
AMAR492.1.20170304T224510Z.wav	No Fin Whale Detected	No Fin Whale Detected
AMAR492.1.20170304T230010Z.wav	No Fin Whale Detected	No Fin Whale Detected
AMAR492.1.20170304T231510Z.wav	No Fin Whale Detected	No Fin Whale Detected
AMAR492.1.20170304T233010Z.wav	No Fin Whale Detected	No Fin Whale Detected
AMAR492.1.20170304T234510Z.wav	No Fin Whale Detected	No Fin Whale Detected
AMAR492.1.20170305T000010Z.wav	No Fin Whale Detected	No Fin Whale Detected
AMAR492.1.20170305T001510Z.wav	No Fin Whale Detected	No Fin Whale Detected
AMAR492.1.20170305T003010Z.wav	No Fin Whale Detected	No Fin Whale Detected
AMAR492.1.20170305T004510Z.wav	No Fin Whale Detected	No Fin Whale Detected
AMAR492.1.20170305T010010Z.wav	No Fin Whale Detected	No Fin Whale Detected
AMAR492.1.20170305T011510Z.wav	No Fin Whale Detected	No Fin Whale Detected
AMAR492.1.20170305T013010Z.wav	No Fin Whale Detected	No Fin Whale Detected
AMAR492.1.20170305T014510Z.wav	No Fin Whale Detected	No Fin Whale Detected
AMAR492.1.20170305T020010Z.wav	No Fin Whale Detected	No Fin Whale Detected
AMAR492.1.20170305T021510Z.wav	No Fin Whale Detected	No Fin Whale Detected
AMAR492.1.20170305T023010Z.wav	No Fin Whale Detected	No Fin Whale Detected
AMAR492.1.20170305T024510Z.wav	No Fin Whale Detected	No Fin Whale Detected
AMAR492.1.20170305T030010Z.wav	No Fin Whale Detected	No Fin Whale Detected
AMAR492.1.20170305T031510Z.wav	No Fin Whale Detected	No Fin Whale Detected
AMAR492.1.20170305T033010Z.wav	No Fin Whale Detected	No Fin Whale Detected
AMAR492.1.20170305T034510Z.wav	No Fin Whale Detected	No Fin Whale Detected
AMAR492.1.20170305T040010Z.wav	No Fin Whale Detected	No Fin Whale Detected
AMAR492.1.20170305T041510Z.wav	No Fin Whale Detected	No Fin Whale Detected
AMAR492.1.20170305T043010Z.wav	No Fin Whale Detected	No Fin Whale Detected
AMAR492.1.20170305T044510Z.wav	No Fin Whale Detected	No Fin Whale Detected
AMAR492.1.20170305T050010Z.wav	No Fin Whale Detected	No Fin Whale Detected
AMAR492.1.20170305T051510Z.wav	No Fin Whale Detected	No Fin Whale Detected
AMAR492.1.20170305T053010Z.wav	No Fin Whale Detected	No Fin Whale Detected
AMAR492.1.20170305T054510Z.wav	No Fin Whale Detected	No Fin Whale Detected
AMAR492.1.20170305T060010Z.wav	No Fin Whale Detected	No Fin Whale Detected
AMAR492.1.20170305T061510Z.wav	No Fin Whale Detected	No Fin Whale Detected
AMAR492.1.20170305T063010Z.wav	No Fin Whale Detected	No Fin Whale Detected
AMAR492.1.20170305T064510Z.wav	No Fin Whale Detected	No Fin Whale Detected
AMAR492.1.20170305T070010Z.wav	No Fin Whale Detected	No Fin Whale Detected
AMAR492.1.20170305T071510Z.wav	No Fin Whale Detected	No Fin Whale Detected
AMAR492.1.20170305T073010Z.wav	No Fin Whale Detected	No Fin Whale Detected
AMAR492.1.20170305T074510Z.wav	No Fin Whale Detected	No Fin Whale Detected
AMAR492.1.20170305T080010Z.wav	No Fin Whale Detected	No Fin Whale Detected
AMAR492.1.20170305T081510Z.wav	No Fin Whale Detected	No Fin Whale Detected
AMAR492.1.20170305T083010Z.wav	No Fin Whale Detected	No Fin Whale Detected
AMAR492.1.20170305T084510Z.wav	No Fin Whale Detected	No Fin Whale Detected
AMAR492.1.20170305T090010Z.wav	No Fin Whale Detected	No Fin Whale Detected
AMAR492.1.20170305T091510Z.wav	No Fin Whale Detected	No Fin Whale Detected
AMAR492.1.20170305T093010Z.wav	No Fin Whale Detected	No Fin Whale Detected
AMAR492.1.20170305T094510Z.wav	No Fin Whale Detected	No Fin Whale Detected
AMAR492.1.20170305T100010Z.wav	No Fin Whale Detected	No Fin Whale Detected
AMAR492.1.20170305T101510Z.wav	No Fin Whale Detected	No Fin Whale Detected
AMAR492.1.20170305T103010Z.wav	No Fin Whale Detected	No Fin Whale Detected
AMAR492.1.20170305T104510Z.wav	No Fin Whale Detected	No Fin Whale Detected
AMAR492.1.20170305T110010Z.wav	No Fin Whale Detected	No Fin Whale Detected
AMAR492.1.20170305T111510Z.wav	No Fin Whale Detected	No Fin Whale Detected
AMAR492.1.20170305T113010Z.wav	No Fin Whale Detected	No Fin Whale Detected
AMAR492.1.20170305T114510Z.wav	No Fin Whale Detected	No Fin Whale Detected
AMAR492.1.20170305T120010Z.wav	No Fin Whale Detected	No Fin Whale Detected
AMAR492.1.20170305T121510Z.wav	No Fin Whale Detected	No Fin Whale Detected
AMAR492.1.20170305T123010Z.wav	No Fin Whale Detected	No Fin Whale Detected
AMAR492.1.20170305T124510Z.wav	No Fin Whale Detected	No Fin Whale Detected
AMAR492.1.20170305T130010Z.wav	No Fin Whale Detected	No Fin Whale Detected
AMAR492.1.20170305T131510Z.wav	No Fin Whale Detected	No Fin Whale Detected
AMAR492.1.20170305T133010Z.wav	No Fin Whale Detected	No Fin Whale Detected
AMAR492.1.20170305T134510Z.wav	No Fin Whale Detected	No Fin Whale Detected
AMAR492.1.20170305T140010Z.wav	No Fin Whale Detected	No Fin Whale Detected
AMAR492.1.20170305T141510Z.wav	No Fin Whale Detected	No Fin Whale Detected
AMAR492.1.20170305T143010Z.wav	No Fin Whale Detected	No Fin Whale Detected
AMAR492.1.20170305T144510Z.wav	No Fin Whale Detected	No Fin Whale Detected
AMAR492.1.20170305T150010Z.wav	No Fin Whale Detected	No Fin Whale Detected
AMAR492.1.20170305T151510Z.wav	No Fin Whale Detected	No Fin Whale Detected
AMAR492.1.20170305T153010Z.wav	No Fin Whale Detected	No Fin Whale Detected
AMAR492.1.20170305T154510Z.wav	No Fin Whale Detected	No Fin Whale Detected
AMAR492.1.20170305T160010Z.wav	No Fin Whale Detected	No Fin Whale Detected
AMAR492.1.20170305T161510Z.wav	No Fin Whale Detected	No Fin Whale Detected
AMAR492.1.20170305T163010Z.wav	No Fin Whale Detected	No Fin Whale Detected
AMAR492.1.20170305T164510Z.wav	No Fin Whale Detected	No Fin Whale Detected
AMAR492.1.20170305T170010Z.wav	No Fin Whale Detected	No Fin Whale Detected
AMAR492.1.20170305T171510Z.wav	No Fin Whale Detected	No Fin Whale Detected
AMAR492.1.20170305T173010Z.wav	No Fin Whale Detected	No Fin Whale Detected
AMAR492.1.20170305T174510Z.wav	No Fin Whale Detected	No Fin Whale Detected
AMAR492.1.20170305T180010Z.wav	No Fin Whale Detected	No Fin Whale Detected
AMAR492.1.20170305T181510Z.wav	No Fin Whale Detected	No Fin Whale Detected
AMAR492.1.20170305T183010Z.wav	No Fin Whale Detected	No Fin Whale Detected
AMAR492.1.20170305T184510Z.wav	No Fin Whale Detected	No Fin Whale Detected
AMAR492.1.20170305T190010Z.wav	No Fin Whale Detected	No Fin Whale Detected
AMAR492.1.20170305T191510Z.wav	No Fin Whale Detected	No Fin Whale Detected
AMAR492.1.20170305T193010Z.wav	No Fin Whale Detected	No Fin Whale Detected
AMAR492.1.20170305T194510Z.wav	No Fin Whale Detected	No Fin Whale Detected
AMAR492.1.20170305T200010Z.wav	No Fin Whale Detected	No Fin Whale Detected
AMAR492.1.20170305T201510Z.wav	No Fin Whale Detected	No Fin Whale Detected
AMAR492.1.20170305T203010Z.wav	No Fin Whale Detected	No Fin Whale Detected
AMAR492.1.20170305T204510Z.wav	No Fin Whale Detected	No Fin Whale Detected
AMAR492.1.20170305T210010Z.wav	No Fin Whale Detected	No Fin Whale Detected
AMAR492.1.20170305T211510Z.wav	No Fin Whale Detected	No Fin Whale Detected
AMAR492.1.20170305T213010Z.wav	No Fin Whale Detected	No Fin Whale Detected
AMAR492.1.20170305T214510Z.wav	No Fin Whale Detected	No Fin Whale Detected
AMAR492.1.20170305T220010Z.wav	No Fin Whale Detected	No Fin Whale Detected
AMAR492.1.20170305T221510Z.wav	No Fin Whale Detected	No Fin Whale Detected
AMAR492.1.20170305T223010Z.wav	No Fin Whale Detected	No Fin Whale Detected
AMAR492.1.20170305T224510Z.wav	No Fin Whale Detected	No Fin Whale Detected
AMAR492.1.20170305T230010Z.wav	No Fin Whale Detected	No Fin Whale Detected
AMAR492.1.20170305T231510Z.wav	No Fin Whale Detected	No Fin Whale Detected
AMAR492.1.20170305T233010Z.wav	No Fin Whale Detected	No Fin Whale Detected
AMAR492.1.20170305T234510Z.wav	No Fin Whale Detected	No Fin Whale Detected
AMAR492.1.20170306T000010Z.wav	No Fin Whale Detected	No Fin Whale Detected
AMAR492.1.20170306T001510Z.wav	No Fin Whale Detected	No Fin Whale Detected
AMAR492.1.20170306T003010Z.wav	No Fin Whale Detected	No Fin Whale Detected
AMAR492.1.20170306T004510Z.wav	No Fin Whale Detected	No Fin Whale Detected
AMAR492.1.20170306T010010Z.wav	No Fin Whale Detected	No Fin Whale Detected
AMAR492.1.20170306T011510Z.wav	No Fin Whale Detected	No Fin Whale Detected
AMAR492.1.20170306T013010Z.wav	No Fin Whale Detected	No Fin Whale Detected
AMAR492.1.20170306T014510Z.wav	No Fin Whale Detected	No Fin Whale Detected
AMAR492.1.20170306T020010Z.wav	No Fin Whale Detected	No Fin Whale Detected
AMAR492.1.20170306T021510Z.wav	No Fin Whale Detected	No Fin Whale Detected
AMAR492.1.20170306T023010Z.wav	No Fin Whale Detected	No Fin Whale Detected
AMAR492.1.20170306T024510Z.wav	No Fin Whale Detected	No Fin Whale Detected
AMAR492.1.20170306T030010Z.wav	No Fin Whale Detected	No Fin Whale Detected
AMAR492.1.20170306T031510Z.wav	No Fin Whale Detected	No Fin Whale Detected
AMAR492.1.20170306T033010Z.wav	No Fin Whale Detected	No Fin Whale Detected
AMAR492.1.20170306T034510Z.wav	No Fin Whale Detected	No Fin Whale Detected
AMAR492.1.20170306T040010Z.wav	No Fin Whale Detected	No Fin Whale Detected
AMAR492.1.20170306T041510Z.wav	No Fin Whale Detected	No Fin Whale Detected
AMAR492.1.20170306T043010Z.wav	No Fin Whale Detected	No Fin Whale Detected
AMAR492.1.20170306T044510Z.wav	No Fin Whale Detected	No Fin Whale Detected
AMAR492.1.20170306T050010Z.wav	No Fin Whale Detected	No Fin Whale Detected
AMAR492.1.20170306T051510Z.wav	No Fin Whale Detected	No Fin Whale Detected
AMAR492.1.20170306T053010Z.wav	No Fin Whale Detected	No Fin Whale Detected
AMAR492.1.20170306T054510Z.wav	No Fin Whale Detected	No Fin Whale Detected
AMAR492.1.20170306T060010Z.wav	No Fin Whale Detected	No Fin Whale Detected
AMAR492.1.20170306T061510Z.wav	No Fin Whale Detected	No Fin Whale Detected
AMAR492.1.20170306T063010Z.wav	No Fin Whale Detected	No Fin Whale Detected
AMAR492.1.20170306T064510Z.wav	No Fin Whale Detected	No Fin Whale Detected
AMAR492.1.20170306T070010Z.wav	No Fin Whale Detected	No Fin Whale Detected
AMAR492.1.20170306T071510Z.wav	No Fin Whale Detected	No Fin Whale Detected
AMAR492.1.20170306T073010Z.wav	No Fin Whale Detected	No Fin Whale Detected
AMAR492.1.20170306T074510Z.wav	No Fin Whale Detected	No Fin Whale Detected
AMAR492.1.20170306T080010Z.wav	No Fin Whale Detected	No Fin Whale Detected
AMAR492.1.20170306T081510Z.wav	No Fin Whale Detected	No Fin Whale Detected
AMAR492.1.20170306T083010Z.wav	No Fin Whale Detected	No Fin Whale Detected
AMAR492.1.20170306T084510Z.wav	No Fin Whale Detected	No Fin Whale Detected
AMAR492.1.20170306T090010Z.wav	No Fin Whale Detected	No Fin Whale Detected
AMAR492.1.20170306T091510Z.wav	No Fin Whale Detected	No Fin Whale Detected
AMAR492.1.20170306T093010Z.wav	No Fin Whale Detected	No Fin Whale Detected
AMAR492.1.20170306T094510Z.wav	No Fin Whale Detected	No Fin Whale Detected
AMAR492.1.20170306T100010Z.wav	No Fin Whale Detected	No Fin Whale Detected
AMAR492.1.20170306T101510Z.wav	No Fin Whale Detected	No Fin Whale Detected
AMAR492.1.20170306T103010Z.wav	No Fin Whale Detected	No Fin Whale Detected
AMAR492.1.20170306T104510Z.wav	No Fin Whale Detected	No Fin Whale Detected
AMAR492.1.20170306T110010Z.wav	No Fin Whale Detected	No Fin Whale Detected
AMAR492.1.20170306T111510Z.wav	No Fin Whale Detected	No Fin Whale Detected
AMAR492.1.20170306T113010Z.wav	No Fin Whale Detected	No Fin Whale Detected
AMAR492.1.20170306T114510Z.wav	No Fin Whale Detected	No Fin Whale Detected
AMAR492.1.20170306T120010Z.wav	No Fin Whale Detected	No Fin Whale Detected
AMAR492.1.20170306T121510Z.wav	No Fin Whale Detected	No Fin Whale Detected
AMAR492.1.20170306T123010Z.wav	No Fin Whale Detected	No Fin Whale Detected
AMAR492.1.20170306T124510Z.wav	No Fin Whale Detected	No Fin Whale Detected
AMAR492.1.20170306T130010Z.wav	No Fin Whale Detected	No Fin Whale Detected
AMAR492.1.20170306T131510Z.wav	No Fin Whale Detected	No Fin Whale Detected
AMAR492.1.20170306T133010Z.wav	No Fin Whale Detected	No Fin Whale Detected
AMAR492.1.20170306T134510Z.wav	No Fin Whale Detected	No Fin Whale Detected
AMAR492.1.20170306T140010Z.wav	No Fin Whale Detected	No Fin Whale Detected
AMAR492.1.20170306T141510Z.wav	No Fin Whale Detected	No Fin Whale Detected
AMAR492.1.20170306T143010Z.wav	No Fin Whale Detected	No Fin Whale Detected
AMAR492.1.20170306T144510Z.wav	No Fin Whale Detected	No Fin Whale Detected
AMAR492.1.20170306T150010Z.wav	No Fin Whale Detected	No Fin Whale Detected
AMAR492.1.20170306T151510Z.wav	No Fin Whale Detected	No Fin Whale Detected
AMAR492.1.20170306T153010Z.wav	No Fin Whale Detected	No Fin Whale Detected
AMAR492.1.20170306T154510Z.wav	No Fin Whale Detected	No Fin Whale Detected
AMAR492.1.20170306T160010Z.wav	No Fin Whale Detected	No Fin Whale Detected
AMAR492.1.20170306T161510Z.wav	No Fin Whale Detected	No Fin Whale Detected
AMAR492.1.20170306T163010Z.wav	No Fin Whale Detected	No Fin Whale Detected
AMAR492.1.20170306T164510Z.wav	No Fin Whale Detected	No Fin Whale Detected
AMAR492.1.20170306T170010Z.wav	No Fin Whale Detected	No Fin Whale Detected
AMAR492.1.20170306T171510Z.wav	No Fin Whale Detected	No Fin Whale Detected
AMAR492.1.20170306T173010Z.wav	No Fin Whale Detected	No Fin Whale Detected
AMAR492.1.20170306T174510Z.wav	No Fin Whale Detected	No Fin Whale Detected
AMAR492.1.20170306T180010Z.wav	No Fin Whale Detected	No Fin Whale Detected
AMAR492.1.20170306T181510Z.wav	No Fin Whale Detected	No Fin Whale Detected
AMAR492.1.20170306T183010Z.wav	No Fin Whale Detected	No Fin Whale Detected
AMAR492.1.20170306T184510Z.wav	No Fin Whale Detected	No Fin Whale Detected
AMAR492.1.20170306T190010Z.wav	No Fin Whale Detected	No Fin Whale Detected
AMAR492.1.20170306T191510Z.wav	No Fin Whale Detected	No Fin Whale Detected
AMAR492.1.20170306T193010Z.wav	No Fin Whale Detected	No Fin Whale Detected
AMAR492.1.20170306T194510Z.wav	No Fin Whale Detected	No Fin Whale Detected
AMAR492.1.20170306T200010Z.wav	No Fin Whale Detected	No Fin Whale Detected
AMAR492.1.20170306T201510Z.wav	No Fin Whale Detected	No Fin Whale Detected
AMAR492.1.20170306T203010Z.wav	No Fin Whale Detected	No Fin Whale Detected
AMAR492.1.20170306T204510Z.wav	No Fin Whale Detected	No Fin Whale Detected
AMAR492.1.20170306T210010Z.wav	No Fin Whale Detected	No Fin Whale Detected
AMAR492.1.20170306T211510Z.wav	No Fin Whale Detected	No Fin Whale Detected
AMAR492.1.20170306T213010Z.wav	No Fin Whale Detected	No Fin Whale Detected
AMAR492.1.20170306T214510Z.wav	No Fin Whale Detected	No Fin Whale Detected
AMAR492.1.20170306T220010Z.wav	No Fin Whale Detected	No Fin Whale Detected
AMAR492.1.20170306T221510Z.wav	No Fin Whale Detected	No Fin Whale Detected
AMAR492.1.20170306T223010Z.wav	No Fin Whale Detected	No Fin Whale Detected
AMAR492.1.20170306T224510Z.wav	No Fin Whale Detected	No Fin Whale Detected
AMAR492.1.20170306T230010Z.wav	No Fin Whale Detected	No Fin Whale Detected
AMAR492.1.20170306T231510Z.wav	No Fin Whale Detected	No Fin Whale Detected
AMAR492.1.20170306T233010Z.wav	No Fin Whale Detected	No Fin Whale Detected
AMAR492.1.20170306T234510Z.wav	No Fin Whale Detected	No Fin Whale Detected
AMAR492.1.20170307T000010Z.wav	No Fin Whale Detected	No Fin Whale Detected
AMAR492.1.20170307T001510Z.wav	No Fin Whale Detected	No Fin Whale Detected
AMAR492.1.20170307T003010Z.wav	No Fin Whale Detected	No Fin Whale Detected
AMAR492.1.20170307T004510Z.wav	No Fin Whale Detected	No Fin Whale Detected
AMAR492.1.20170307T010010Z.wav	No Fin Whale Detected	No Fin Whale Detected
AMAR492.1.20170307T011510Z.wav	No Fin Whale Detected	No Fin Whale Detected
AMAR492.1.20170307T013010Z.wav	No Fin Whale Detected	No Fin Whale Detected
AMAR492.1.20170307T014510Z.wav	No Fin Whale Detected	No Fin Whale Detected
AMAR492.1.20170307T020010Z.wav	No Fin Whale Detected	No Fin Whale Detected
AMAR492.1.20170307T021510Z.wav	No Fin Whale Detected	No Fin Whale Detected
AMAR492.1.20170307T023010Z.wav	No Fin Whale Detected	No Fin Whale Detected
AMAR492.1.20170307T024510Z.wav	No Fin Whale Detected	No Fin Whale Detected
AMAR492.1.20170307T030010Z.wav	No Fin Whale Detected	No Fin Whale Detected
AMAR492.1.20170307T031510Z.wav	No Fin Whale Detected	No Fin Whale Detected
AMAR492.1.20170307T033010Z.wav	No Fin Whale Detected	No Fin Whale Detected
AMAR492.1.20170307T034510Z.wav	No Fin Whale Detected	No Fin Whale Detected
AMAR492.1.20170307T040010Z.wav	No Fin Whale Detected	No Fin Whale Detected
AMAR492.1.20170307T041510Z.wav	No Fin Whale Detected	No Fin Whale Detected
AMAR492.1.20170307T043010Z.wav	No Fin Whale Detected	No Fin Whale Detected
AMAR492.1.20170307T044510Z.wav	No Fin Whale Detected	No Fin Whale Detected
AMAR492.1.20170307T050010Z.wav	No Fin Whale Detected	No Fin Whale Detected
AMAR492.1.20170307T051510Z.wav	No Fin Whale Detected	No Fin Whale Detected
AMAR492.1.20170307T053010Z.wav	No Fin Whale Detected	No Fin Whale Detected
AMAR492.1.20170307T054510Z.wav	No Fin Whale Detected	No Fin Whale Detected
AMAR492.1.20170307T060010Z.wav	No Fin Whale Detected	No Fin Whale Detected
AMAR492.1.20170307T061510Z.wav	No Fin Whale Detected	No Fin Whale Detected
AMAR492.1.20170307T063010Z.wav	No Fin Whale Detected	No Fin Whale Detected
AMAR492.1.20170307T064510Z.wav	No Fin Whale Detected	No Fin Whale Detected
AMAR492.1.20170307T070010Z.wav	No Fin Whale Detected	No Fin Whale Detected
AMAR492.1.20170307T071510Z.wav	No Fin Whale Detected	No Fin Whale Detected
AMAR492.1.20170307T073010Z.wav	No Fin Whale Detected	No Fin Whale Detected
AMAR492.1.20170307T074510Z.wav	No Fin Whale Detected	No Fin Whale Detected
AMAR492.1.20170307T080010Z.wav	No Fin Whale Detected	No Fin Whale Detected
AMAR492.1.20170307T081510Z.wav	No Fin Whale Detected	No Fin Whale Detected
AMAR492.1.20170307T083010Z.wav	No Fin Whale Detected	No Fin Whale Detected
AMAR492.1.20170307T084510Z.wav	No Fin Whale Detected	No Fin Whale Detected
AMAR492.1.20170307T090010Z.wav	No Fin Whale Detected	No Fin Whale Detected
AMAR492.1.20170307T091510Z.wav	No Fin Whale Detected	No Fin Whale Detected
AMAR492.1.20170307T093010Z.wav	No Fin Whale Detected	No Fin Whale Detected
AMAR492.1.20170307T094510Z.wav	No Fin Whale Detected	No Fin Whale Detected
AMAR492.1.20170307T100010Z.wav	No Fin Whale Detected	No Fin Whale Detected
AMAR492.1.20170307T101510Z.wav	No Fin Whale Detected	No Fin Whale Detected
AMAR492.1.20170307T103010Z.wav	No Fin Whale Detected	No Fin Whale Detected
AMAR492.1.20170307T104510Z.wav	No Fin Whale Detected	No Fin Whale Detected
AMAR492.1.20170307T110010Z.wav	yes	1
AMAR492.1.20170307T111510Z.wav	No Fin Whale Detected	No Fin Whale Detected
AMAR492.1.20170307T113010Z.wav	No Fin Whale Detected	No Fin Whale Detected
AMAR492.1.20170307T114510Z.wav	No Fin Whale Detected	No Fin Whale Detected
AMAR492.1.20170307T120010Z.wav	No Fin Whale Detected	No Fin Whale Detected
AMAR492.1.20170307T121510Z.wav	No Fin Whale Detected	No Fin Whale Detected
AMAR492.1.20170307T123010Z.wav	No Fin Whale Detected	No Fin Whale Detected
AMAR492.1.20170307T124510Z.wav	No Fin Whale Detected	No Fin Whale Detected
AMAR492.1.20170307T130010Z.wav	No Fin Whale Detected	No Fin Whale Detected
AMAR492.1.20170307T131510Z.wav	No Fin Whale Detected	No Fin Whale Detected
AMAR492.1.20170307T133010Z.wav	No Fin Whale Detected	No Fin Whale Detected
AMAR492.1.20170307T134510Z.wav	No Fin Whale Detected	No Fin Whale Detected
AMAR492.1.20170307T140010Z.wav	No Fin Whale Detected	No Fin Whale Detected
AMAR492.1.20170307T141510Z.wav	No Fin Whale Detected	No Fin Whale Detected
AMAR492.1.20170307T143010Z.wav	No Fin Whale Detected	No Fin Whale Detected
AMAR492.1.20170307T144510Z.wav	No Fin Whale Detected	No Fin Whale Detected
AMAR492.1.20170307T150010Z.wav	No Fin Whale Detected	No Fin Whale Detected
AMAR492.1.20170307T151510Z.wav	No Fin Whale Detected	No Fin Whale Detected
AMAR492.1.20170307T153010Z.wav	No Fin Whale Detected	No Fin Whale Detected
AMAR492.1.20170307T154510Z.wav	No Fin Whale Detected	No Fin Whale Detected
AMAR492.1.20170307T160010Z.wav	yes	1
AMAR492.1.20170307T161510Z.wav	No Fin Whale Detected	No Fin Whale Detected
AMAR492.1.20170307T163010Z.wav	No Fin Whale Detected	No Fin Whale Detected
AMAR492.1.20170307T164510Z.wav	No Fin Whale Detected	No Fin Whale Detected
AMAR492.1.20170307T170010Z.wav	No Fin Whale Detected	No Fin Whale Detected
AMAR492.1.20170307T171510Z.wav	No Fin Whale Detected	No Fin Whale Detected
AMAR492.1.20170307T173010Z.wav	No Fin Whale Detected	No Fin Whale Detected
AMAR492.1.20170307T174510Z.wav	No Fin Whale Detected	No Fin Whale Detected
AMAR492.1.20170307T180010Z.wav	No Fin Whale Detected	No Fin Whale Detected
AMAR492.1.20170307T181510Z.wav	yes	1
AMAR492.1.20170307T183010Z.wav	No Fin Whale Detected	No Fin Whale Detected
AMAR492.1.20170307T184510Z.wav	No Fin Whale Detected	No Fin Whale Detected
AMAR492.1.20170307T190010Z.wav	No Fin Whale Detected	No Fin Whale Detected
AMAR492.1.20170307T191510Z.wav	No Fin Whale Detected	No Fin Whale Detected
AMAR492.1.20170307T193010Z.wav	No Fin Whale Detected	No Fin Whale Detected
AMAR492.1.20170307T194510Z.wav	No Fin Whale Detected	No Fin Whale Detected
AMAR492.1.20170307T200010Z.wav	No Fin Whale Detected	No Fin Whale Detected
AMAR492.1.20170307T201510Z.wav	No Fin Whale Detected	No Fin Whale Detected
AMAR492.1.20170307T203010Z.wav	No Fin Whale Detected	No Fin Whale Detected
AMAR492.1.20170307T204510Z.wav	No Fin Whale Detected	No Fin Whale Detected
AMAR492.1.20170307T210010Z.wav	No Fin Whale Detected	No Fin Whale Detected
AMAR492.1.20170307T211510Z.wav	No Fin Whale Detected	No Fin Whale Detected
AMAR492.1.20170307T213010Z.wav	No Fin Whale Detected	No Fin Whale Detected
AMAR492.1.20170307T214510Z.wav	No Fin Whale Detected	No Fin Whale Detected
AMAR492.1.20170307T220010Z.wav	No Fin Whale Detected	No Fin Whale Detected
AMAR492.1.20170307T221510Z.wav	No Fin Whale Detected	No Fin Whale Detected
AMAR492.1.20170307T223010Z.wav	No Fin Whale Detected	No Fin Whale Detected
AMAR492.1.20170307T224510Z.wav	No Fin Whale Detected	No Fin Whale Detected
AMAR492.1.20170307T230010Z.wav	No Fin Whale Detected	No Fin Whale Detected
AMAR492.1.20170307T231510Z.wav	No Fin Whale Detected	No Fin Whale Detected
AMAR492.1.20170307T233010Z.wav	No Fin Whale Detected	No Fin Whale Detected
AMAR492.1.20170307T234510Z.wav	No Fin Whale Detected	No Fin Whale Detected
AMAR492.1.20170308T000010Z.wav	No Fin Whale Detected	No Fin Whale Detected
AMAR492.1.20170308T001510Z.wav	No Fin Whale Detected	No Fin Whale Detected
AMAR492.1.20170308T003010Z.wav	No Fin Whale Detected	No Fin Whale Detected
AMAR492.1.20170308T004510Z.wav	No Fin Whale Detected	No Fin Whale Detected
AMAR492.1.20170308T010010Z.wav	No Fin Whale Detected	No Fin Whale Detected
AMAR492.1.20170308T011510Z.wav	No Fin Whale Detected	No Fin Whale Detected
AMAR492.1.20170308T013010Z.wav	No Fin Whale Detected	No Fin Whale Detected
AMAR492.1.20170308T014510Z.wav	No Fin Whale Detected	No Fin Whale Detected
AMAR492.1.20170308T020010Z.wav	No Fin Whale Detected	No Fin Whale Detected
AMAR492.1.20170308T021510Z.wav	No Fin Whale Detected	No Fin Whale Detected
AMAR492.1.20170308T023010Z.wav	No Fin Whale Detected	No Fin Whale Detected
AMAR492.1.20170308T024510Z.wav	No Fin Whale Detected	No Fin Whale Detected
AMAR492.1.20170308T030010Z.wav	No Fin Whale Detected	No Fin Whale Detected
AMAR492.1.20170308T031510Z.wav	No Fin Whale Detected	No Fin Whale Detected
AMAR492.1.20170308T033010Z.wav	No Fin Whale Detected	No Fin Whale Detected
AMAR492.1.20170308T034510Z.wav	No Fin Whale Detected	No Fin Whale Detected
AMAR492.1.20170308T040010Z.wav	No Fin Whale Detected	No Fin Whale Detected
AMAR492.1.20170308T041510Z.wav	No Fin Whale Detected	No Fin Whale Detected
AMAR492.1.20170308T043010Z.wav	No Fin Whale Detected	No Fin Whale Detected
AMAR492.1.20170308T044510Z.wav	No Fin Whale Detected	No Fin Whale Detected
AMAR492.1.20170308T050010Z.wav	No Fin Whale Detected	No Fin Whale Detected
AMAR492.1.20170308T051510Z.wav	No Fin Whale Detected	No Fin Whale Detected
AMAR492.1.20170308T053010Z.wav	No Fin Whale Detected	No Fin Whale Detected
AMAR492.1.20170308T054510Z.wav	No Fin Whale Detected	No Fin Whale Detected
AMAR492.1.20170308T060010Z.wav	No Fin Whale Detected	No Fin Whale Detected
AMAR492.1.20170308T061510Z.wav	No Fin Whale Detected	No Fin Whale Detected
AMAR492.1.20170308T063010Z.wav	No Fin Whale Detected	No Fin Whale Detected
AMAR492.1.20170308T064510Z.wav	No Fin Whale Detected	No Fin Whale Detected
AMAR492.1.20170308T070010Z.wav	No Fin Whale Detected	No Fin Whale Detected
AMAR492.1.20170308T071510Z.wav	No Fin Whale Detected	No Fin Whale Detected
AMAR492.1.20170308T073010Z.wav	No Fin Whale Detected	No Fin Whale Detected
AMAR492.1.20170308T074510Z.wav	No Fin Whale Detected	No Fin Whale Detected
AMAR492.1.20170308T080010Z.wav	No Fin Whale Detected	No Fin Whale Detected
AMAR492.1.20170308T081510Z.wav	No Fin Whale Detected	No Fin Whale Detected
AMAR492.1.20170308T083010Z.wav	No Fin Whale Detected	No Fin Whale Detected
AMAR492.1.20170308T084510Z.wav	No Fin Whale Detected	No Fin Whale Detected
AMAR492.1.20170308T090010Z.wav	No Fin Whale Detected	No Fin Whale Detected
AMAR492.1.20170308T091510Z.wav	No Fin Whale Detected	No Fin Whale Detected
AMAR492.1.20170308T093010Z.wav	No Fin Whale Detected	No Fin Whale Detected
AMAR492.1.20170308T094510Z.wav	No Fin Whale Detected	No Fin Whale Detected
AMAR492.1.20170308T100010Z.wav	No Fin Whale Detected	No Fin Whale Detected
AMAR492.1.20170308T101510Z.wav	No Fin Whale Detected	No Fin Whale Detected
AMAR492.1.20170308T103010Z.wav	No Fin Whale Detected	No Fin Whale Detected
AMAR492.1.20170308T104510Z.wav	No Fin Whale Detected	No Fin Whale Detected
AMAR492.1.20170308T110010Z.wav	No Fin Whale Detected	No Fin Whale Detected
AMAR492.1.20170308T111510Z.wav	No Fin Whale Detected	No Fin Whale Detected
AMAR492.1.20170308T113010Z.wav	No Fin Whale Detected	No Fin Whale Detected
AMAR492.1.20170308T114510Z.wav	No Fin Whale Detected	No Fin Whale Detected
AMAR492.1.20170308T120010Z.wav	No Fin Whale Detected	No Fin Whale Detected
AMAR492.1.20170308T121510Z.wav	No Fin Whale Detected	No Fin Whale Detected
AMAR492.1.20170308T123010Z.wav	No Fin Whale Detected	No Fin Whale Detected
AMAR492.1.20170308T124510Z.wav	No Fin Whale Detected	No Fin Whale Detected
AMAR492.1.20170308T130010Z.wav	No Fin Whale Detected	No Fin Whale Detected
AMAR492.1.20170308T131510Z.wav	No Fin Whale Detected	No Fin Whale Detected
AMAR492.1.20170308T133010Z.wav	No Fin Whale Detected	No Fin Whale Detected
AMAR492.1.20170308T134510Z.wav	No Fin Whale Detected	No Fin Whale Detected
AMAR492.1.20170308T140010Z.wav	No Fin Whale Detected	No Fin Whale Detected
AMAR492.1.20170308T141510Z.wav	No Fin Whale Detected	No Fin Whale Detected
AMAR492.1.20170308T143010Z.wav	No Fin Whale Detected	No Fin Whale Detected
AMAR492.1.20170308T144510Z.wav	No Fin Whale Detected	No Fin Whale Detected
AMAR492.1.20170308T150010Z.wav	No Fin Whale Detected	No Fin Whale Detected
AMAR492.1.20170308T151510Z.wav	No Fin Whale Detected	No Fin Whale Detected
AMAR492.1.20170308T153010Z.wav	No Fin Whale Detected	No Fin Whale Detected
AMAR492.1.20170308T154510Z.wav	No Fin Whale Detected	No Fin Whale Detected
AMAR492.1.20170308T160010Z.wav	No Fin Whale Detected	No Fin Whale Detected
AMAR492.1.20170308T161510Z.wav	No Fin Whale Detected	No Fin Whale Detected
AMAR492.1.20170308T163010Z.wav	No Fin Whale Detected	No Fin Whale Detected
AMAR492.1.20170308T164510Z.wav	No Fin Whale Detected	No Fin Whale Detected
AMAR492.1.20170308T170010Z.wav	No Fin Whale Detected	No Fin Whale Detected
AMAR492.1.20170308T171510Z.wav	No Fin Whale Detected	No Fin Whale Detected
AMAR492.1.20170308T173010Z.wav	No Fin Whale Detected	No Fin Whale Detected
AMAR492.1.20170308T174510Z.wav	No Fin Whale Detected	No Fin Whale Detected
AMAR492.1.20170308T180010Z.wav	No Fin Whale Detected	No Fin Whale Detected
AMAR492.1.20170308T181510Z.wav	No Fin Whale Detected	No Fin Whale Detected
AMAR492.1.20170308T183010Z.wav	No Fin Whale Detected	No Fin Whale Detected
AMAR492.1.20170308T184510Z.wav	No Fin Whale Detected	No Fin Whale Detected
AMAR492.1.20170308T190010Z.wav	No Fin Whale Detected	No Fin Whale Detected
AMAR492.1.20170308T191510Z.wav	No Fin Whale Detected	No Fin Whale Detected
AMAR492.1.20170308T193010Z.wav	No Fin Whale Detected	No Fin Whale Detected
AMAR492.1.20170308T194510Z.wav	No Fin Whale Detected	No Fin Whale Detected
AMAR492.1.20170308T200010Z.wav	No Fin Whale Detected	No Fin Whale Detected
AMAR492.1.20170308T201510Z.wav	No Fin Whale Detected	No Fin Whale Detected
AMAR492.1.20170308T203010Z.wav	No Fin Whale Detected	No Fin Whale Detected
AMAR492.1.20170308T204510Z.wav	No Fin Whale Detected	No Fin Whale Detected
AMAR492.1.20170308T210010Z.wav	No Fin Whale Detected	No Fin Whale Detected
AMAR492.1.20170308T211510Z.wav	No Fin Whale Detected	No Fin Whale Detected
AMAR492.1.20170308T213010Z.wav	No Fin Whale Detected	No Fin Whale Detected
AMAR492.1.20170308T214510Z.wav	No Fin Whale Detected	No Fin Whale Detected
AMAR492.1.20170308T220010Z.wav	No Fin Whale Detected	No Fin Whale Detected
AMAR492.1.20170308T221510Z.wav	No Fin Whale Detected	No Fin Whale Detected
AMAR492.1.20170308T223010Z.wav	No Fin Whale Detected	No Fin Whale Detected
AMAR492.1.20170308T224510Z.wav	No Fin Whale Detected	No Fin Whale Detected
AMAR492.1.20170308T230010Z.wav	No Fin Whale Detected	No Fin Whale Detected
AMAR492.1.20170308T231510Z.wav	No Fin Whale Detected	No Fin Whale Detected
AMAR492.1.20170308T233010Z.wav	No Fin Whale Detected	No Fin Whale Detected
AMAR492.1.20170308T234510Z.wav	No Fin Whale Detected	No Fin Whale Detected
AMAR492.1.20170309T000010Z.wav	No Fin Whale Detected	No Fin Whale Detected
AMAR492.1.20170309T001510Z.wav	No Fin Whale Detected	No Fin Whale Detected
AMAR492.1.20170309T003010Z.wav	No Fin Whale Detected	No Fin Whale Detected
AMAR492.1.20170309T004510Z.wav	No Fin Whale Detected	No Fin Whale Detected
AMAR492.1.20170309T010010Z.wav	No Fin Whale Detected	No Fin Whale Detected
AMAR492.1.20170309T011510Z.wav	No Fin Whale Detected	No Fin Whale Detected
AMAR492.1.20170309T013010Z.wav	No Fin Whale Detected	No Fin Whale Detected
AMAR492.1.20170309T014510Z.wav	No Fin Whale Detected	No Fin Whale Detected
AMAR492.1.20170309T020010Z.wav	No Fin Whale Detected	No Fin Whale Detected
AMAR492.1.20170309T021510Z.wav	No Fin Whale Detected	No Fin Whale Detected
AMAR492.1.20170309T023010Z.wav	No Fin Whale Detected	No Fin Whale Detected
AMAR492.1.20170309T024510Z.wav	No Fin Whale Detected	No Fin Whale Detected
AMAR492.1.20170309T030010Z.wav	No Fin Whale Detected	No Fin Whale Detected
AMAR492.1.20170309T031510Z.wav	No Fin Whale Detected	No Fin Whale Detected
AMAR492.1.20170309T033010Z.wav	No Fin Whale Detected	No Fin Whale Detected
AMAR492.1.20170309T034510Z.wav	No Fin Whale Detected	No Fin Whale Detected
AMAR492.1.20170309T040010Z.wav	No Fin Whale Detected	No Fin Whale Detected
AMAR492.1.20170309T041510Z.wav	No Fin Whale Detected	No Fin Whale Detected
AMAR492.1.20170309T043010Z.wav	No Fin Whale Detected	No Fin Whale Detected
AMAR492.1.20170309T044510Z.wav	No Fin Whale Detected	No Fin Whale Detected
AMAR492.1.20170309T050010Z.wav	No Fin Whale Detected	No Fin Whale Detected
AMAR492.1.20170309T051510Z.wav	No Fin Whale Detected	No Fin Whale Detected
AMAR492.1.20170309T053010Z.wav	No Fin Whale Detected	No Fin Whale Detected
AMAR492.1.20170309T054510Z.wav	No Fin Whale Detected	No Fin Whale Detected
AMAR492.1.20170309T060010Z.wav	No Fin Whale Detected	No Fin Whale Detected
AMAR492.1.20170309T061510Z.wav	No Fin Whale Detected	No Fin Whale Detected
AMAR492.1.20170309T063010Z.wav	No Fin Whale Detected	No Fin Whale Detected
AMAR492.1.20170309T064510Z.wav	No Fin Whale Detected	No Fin Whale Detected
AMAR492.1.20170309T070010Z.wav	No Fin Whale Detected	No Fin Whale Detected
AMAR492.1.20170309T071510Z.wav	No Fin Whale Detected	No Fin Whale Detected
AMAR492.1.20170309T073010Z.wav	No Fin Whale Detected	No Fin Whale Detected
AMAR492.1.20170309T074510Z.wav	No Fin Whale Detected	No Fin Whale Detected
AMAR492.1.20170309T080010Z.wav	No Fin Whale Detected	No Fin Whale Detected
AMAR492.1.20170309T081510Z.wav	No Fin Whale Detected	No Fin Whale Detected
AMAR492.1.20170309T083010Z.wav	No Fin Whale Detected	No Fin Whale Detected
AMAR492.1.20170309T084510Z.wav	No Fin Whale Detected	No Fin Whale Detected
AMAR492.1.20170309T090010Z.wav	No Fin Whale Detected	No Fin Whale Detected
AMAR492.1.20170309T091510Z.wav	No Fin Whale Detected	No Fin Whale Detected
AMAR492.1.20170309T093010Z.wav	No Fin Whale Detected	No Fin Whale Detected
AMAR492.1.20170309T094510Z.wav	No Fin Whale Detected	No Fin Whale Detected
AMAR492.1.20170309T100010Z.wav	No Fin Whale Detected	No Fin Whale Detected
AMAR492.1.20170309T101510Z.wav	No Fin Whale Detected	No Fin Whale Detected
AMAR492.1.20170309T103010Z.wav	No Fin Whale Detected	No Fin Whale Detected
AMAR492.1.20170309T104510Z.wav	No Fin Whale Detected	No Fin Whale Detected
AMAR492.1.20170309T110010Z.wav	No Fin Whale Detected	No Fin Whale Detected
AMAR492.1.20170309T111510Z.wav	No Fin Whale Detected	No Fin Whale Detected
AMAR492.1.20170309T113010Z.wav	No Fin Whale Detected	No Fin Whale Detected
AMAR492.1.20170309T114510Z.wav	No Fin Whale Detected	No Fin Whale Detected
AMAR492.1.20170309T120010Z.wav	No Fin Whale Detected	No Fin Whale Detected
AMAR492.1.20170309T121510Z.wav	No Fin Whale Detected	No Fin Whale Detected
AMAR492.1.20170309T123010Z.wav	No Fin Whale Detected	No Fin Whale Detected
AMAR492.1.20170309T124510Z.wav	No Fin Whale Detected	No Fin Whale Detected
AMAR492.1.20170309T130010Z.wav	No Fin Whale Detected	No Fin Whale Detected
AMAR492.1.20170309T131510Z.wav	No Fin Whale Detected	No Fin Whale Detected
AMAR492.1.20170309T133010Z.wav	No Fin Whale Detected	No Fin Whale Detected
AMAR492.1.20170309T134510Z.wav	No Fin Whale Detected	No Fin Whale Detected
AMAR492.1.20170309T140010Z.wav	No Fin Whale Detected	No Fin Whale Detected
AMAR492.1.20170309T141510Z.wav	No Fin Whale Detected	No Fin Whale Detected
AMAR492.1.20170309T143010Z.wav	No Fin Whale Detected	No Fin Whale Detected
AMAR492.1.20170309T144510Z.wav	No Fin Whale Detected	No Fin Whale Detected
AMAR492.1.20170309T150010Z.wav	No Fin Whale Detected	No Fin Whale Detected
AMAR492.1.20170309T151510Z.wav	No Fin Whale Detected	No Fin Whale Detected
AMAR492.1.20170309T153010Z.wav	No Fin Whale Detected	No Fin Whale Detected
AMAR492.1.20170309T154510Z.wav	No Fin Whale Detected	No Fin Whale Detected
AMAR492.1.20170309T160010Z.wav	No Fin Whale Detected	No Fin Whale Detected
AMAR492.1.20170309T161510Z.wav	No Fin Whale Detected	No Fin Whale Detected
AMAR492.1.20170309T163010Z.wav	No Fin Whale Detected	No Fin Whale Detected
AMAR492.1.20170309T164510Z.wav	No Fin Whale Detected	No Fin Whale Detected
AMAR492.1.20170309T170010Z.wav	No Fin Whale Detected	No Fin Whale Detected
AMAR492.1.20170309T171510Z.wav	No Fin Whale Detected	No Fin Whale Detected
AMAR492.1.20170309T173010Z.wav	No Fin Whale Detected	No Fin Whale Detected
AMAR492.1.20170309T174510Z.wav	No Fin Whale Detected	No Fin Whale Detected
AMAR492.1.20170309T180010Z.wav	No Fin Whale Detected	No Fin Whale Detected
AMAR492.1.20170309T181510Z.wav	No Fin Whale Detected	No Fin Whale Detected
AMAR492.1.20170309T183010Z.wav	No Fin Whale Detected	No Fin Whale Detected
AMAR492.1.20170309T184510Z.wav	No Fin Whale Detected	No Fin Whale Detected
AMAR492.1.20170309T190010Z.wav	No Fin Whale Detected	No Fin Whale Detected
AMAR492.1.20170309T191510Z.wav	No Fin Whale Detected	No Fin Whale Detected
AMAR492.1.20170309T193010Z.wav	No Fin Whale Detected	No Fin Whale Detected
AMAR492.1.20170309T194510Z.wav	No Fin Whale Detected	No Fin Whale Detected
AMAR492.1.20170309T200010Z.wav	No Fin Whale Detected	No Fin Whale Detected
AMAR492.1.20170309T201510Z.wav	No Fin Whale Detected	No Fin Whale Detected
AMAR492.1.20170309T203010Z.wav	No Fin Whale Detected	No Fin Whale Detected
AMAR492.1.20170309T204510Z.wav	No Fin Whale Detected	No Fin Whale Detected
AMAR492.1.20170309T210010Z.wav	No Fin Whale Detected	No Fin Whale Detected
AMAR492.1.20170309T211510Z.wav	No Fin Whale Detected	No Fin Whale Detected
AMAR492.1.20170309T213010Z.wav	No Fin Whale Detected	No Fin Whale Detected
AMAR492.1.20170309T214510Z.wav	No Fin Whale Detected	No Fin Whale Detected
AMAR492.1.20170309T220010Z.wav	No Fin Whale Detected	No Fin Whale Detected
AMAR492.1.20170309T221510Z.wav	No Fin Whale Detected	No Fin Whale Detected
AMAR492.1.20170309T223010Z.wav	No Fin Whale Detected	No Fin Whale Detected
AMAR492.1.20170309T224510Z.wav	No Fin Whale Detected	No Fin Whale Detected
AMAR492.1.20170309T230010Z.wav	No Fin Whale Detected	No Fin Whale Detected
AMAR492.1.20170309T231510Z.wav	No Fin Whale Detected	No Fin Whale Detected
AMAR492.1.20170309T233010Z.wav	No Fin Whale Detected	No Fin Whale Detected
AMAR492.1.20170309T234510Z.wav	No Fin Whale Detected	No Fin Whale Detected
AMAR492.1.20170310T000010Z.wav	No Fin Whale Detected	No Fin Whale Detected
AMAR492.1.20170310T001510Z.wav	No Fin Whale Detected	No Fin Whale Detected
AMAR492.1.20170310T003010Z.wav	No Fin Whale Detected	No Fin Whale Detected
AMAR492.1.20170310T004510Z.wav	No Fin Whale Detected	No Fin Whale Detected
AMAR492.1.20170310T010010Z.wav	No Fin Whale Detected	No Fin Whale Detected
AMAR492.1.20170310T011510Z.wav	No Fin Whale Detected	No Fin Whale Detected
AMAR492.1.20170310T013010Z.wav	No Fin Whale Detected	No Fin Whale Detected
AMAR492.1.20170310T014510Z.wav	No Fin Whale Detected	No Fin Whale Detected
AMAR492.1.20170310T020010Z.wav	No Fin Whale Detected	No Fin Whale Detected
AMAR492.1.20170310T021510Z.wav	No Fin Whale Detected	No Fin Whale Detected
AMAR492.1.20170310T023010Z.wav	No Fin Whale Detected	No Fin Whale Detected
AMAR492.1.20170310T024510Z.wav	No Fin Whale Detected	No Fin Whale Detected
AMAR492.1.20170310T030010Z.wav	No Fin Whale Detected	No Fin Whale Detected
AMAR492.1.20170310T031510Z.wav	No Fin Whale Detected	No Fin Whale Detected
AMAR492.1.20170310T033010Z.wav	No Fin Whale Detected	No Fin Whale Detected
AMAR492.1.20170310T034510Z.wav	No Fin Whale Detected	No Fin Whale Detected
AMAR492.1.20170310T040010Z.wav	No Fin Whale Detected	No Fin Whale Detected
AMAR492.1.20170310T041510Z.wav	No Fin Whale Detected	No Fin Whale Detected
AMAR492.1.20170310T043010Z.wav	No Fin Whale Detected	No Fin Whale Detected
AMAR492.1.20170310T044510Z.wav	No Fin Whale Detected	No Fin Whale Detected
AMAR492.1.20170310T050010Z.wav	No Fin Whale Detected	No Fin Whale Detected
AMAR492.1.20170310T051510Z.wav	No Fin Whale Detected	No Fin Whale Detected
AMAR492.1.20170310T053010Z.wav	No Fin Whale Detected	No Fin Whale Detected
AMAR492.1.20170310T054510Z.wav	No Fin Whale Detected	No Fin Whale Detected
AMAR492.1.20170310T060010Z.wav	No Fin Whale Detected	No Fin Whale Detected
AMAR492.1.20170310T061510Z.wav	No Fin Whale Detected	No Fin Whale Detected
AMAR492.1.20170310T063010Z.wav	No Fin Whale Detected	No Fin Whale Detected
AMAR492.1.20170310T064510Z.wav	No Fin Whale Detected	No Fin Whale Detected
AMAR492.1.20170310T070010Z.wav	No Fin Whale Detected	No Fin Whale Detected
AMAR492.1.20170310T071510Z.wav	No Fin Whale Detected	No Fin Whale Detected
AMAR492.1.20170310T073010Z.wav	No Fin Whale Detected	No Fin Whale Detected
AMAR492.1.20170310T074510Z.wav	No Fin Whale Detected	No Fin Whale Detected
AMAR492.1.20170310T080010Z.wav	No Fin Whale Detected	No Fin Whale Detected
AMAR492.1.20170310T081510Z.wav	No Fin Whale Detected	No Fin Whale Detected
AMAR492.1.20170310T083010Z.wav	No Fin Whale Detected	No Fin Whale Detected
AMAR492.1.20170310T084510Z.wav	No Fin Whale Detected	No Fin Whale Detected
AMAR492.1.20170310T090010Z.wav	No Fin Whale Detected	No Fin Whale Detected
AMAR492.1.20170310T091510Z.wav	No Fin Whale Detected	No Fin Whale Detected
AMAR492.1.20170310T093010Z.wav	No Fin Whale Detected	No Fin Whale Detected
AMAR492.1.20170310T094510Z.wav	No Fin Whale Detected	No Fin Whale Detected
AMAR492.1.20170310T100010Z.wav	No Fin Whale Detected	No Fin Whale Detected
AMAR492.1.20170310T101510Z.wav	No Fin Whale Detected	No Fin Whale Detected
AMAR492.1.20170310T103010Z.wav	No Fin Whale Detected	No Fin Whale Detected
AMAR492.1.20170310T104510Z.wav	No Fin Whale Detected	No Fin Whale Detected
AMAR492.1.20170310T110010Z.wav	No Fin Whale Detected	No Fin Whale Detected
AMAR492.1.20170310T111510Z.wav	No Fin Whale Detected	No Fin Whale Detected
AMAR492.1.20170310T113010Z.wav	No Fin Whale Detected	No Fin Whale Detected
AMAR492.1.20170310T114510Z.wav	No Fin Whale Detected	No Fin Whale Detected
AMAR492.1.20170310T120010Z.wav	No Fin Whale Detected	No Fin Whale Detected
AMAR492.1.20170310T121510Z.wav	No Fin Whale Detected	No Fin Whale Detected
AMAR492.1.20170310T123010Z.wav	No Fin Whale Detected	No Fin Whale Detected
AMAR492.1.20170310T124510Z.wav	No Fin Whale Detected	No Fin Whale Detected
AMAR492.1.20170310T130010Z.wav	No Fin Whale Detected	No Fin Whale Detected
AMAR492.1.20170310T131510Z.wav	No Fin Whale Detected	No Fin Whale Detected
AMAR492.1.20170310T133010Z.wav	No Fin Whale Detected	No Fin Whale Detected
AMAR492.1.20170310T134510Z.wav	No Fin Whale Detected	No Fin Whale Detected
AMAR492.1.20170310T140010Z.wav	No Fin Whale Detected	No Fin Whale Detected
AMAR492.1.20170310T141510Z.wav	No Fin Whale Detected	No Fin Whale Detected
AMAR492.1.20170310T143010Z.wav	No Fin Whale Detected	No Fin Whale Detected
AMAR492.1.20170310T144510Z.wav	No Fin Whale Detected	No Fin Whale Detected
AMAR492.1.20170310T150010Z.wav	No Fin Whale Detected	No Fin Whale Detected
AMAR492.1.20170310T151510Z.wav	No Fin Whale Detected	No Fin Whale Detected
AMAR492.1.20170310T153010Z.wav	No Fin Whale Detected	No Fin Whale Detected
AMAR492.1.20170310T154510Z.wav	No Fin Whale Detected	No Fin Whale Detected
AMAR492.1.20170310T160010Z.wav	No Fin Whale Detected	No Fin Whale Detected
AMAR492.1.20170310T161510Z.wav	No Fin Whale Detected	No Fin Whale Detected
AMAR492.1.20170310T163010Z.wav	No Fin Whale Detected	No Fin Whale Detected
AMAR492.1.20170310T164510Z.wav	No Fin Whale Detected	No Fin Whale Detected
AMAR492.1.20170310T170010Z.wav	No Fin Whale Detected	No Fin Whale Detected
AMAR492.1.20170310T171510Z.wav	No Fin Whale Detected	No Fin Whale Detected
AMAR492.1.20170310T173010Z.wav	No Fin Whale Detected	No Fin Whale Detected
AMAR492.1.20170310T174510Z.wav	No Fin Whale Detected	No Fin Whale Detected
AMAR492.1.20170310T180010Z.wav	No Fin Whale Detected	No Fin Whale Detected
AMAR492.1.20170310T181510Z.wav	No Fin Whale Detected	No Fin Whale Detected
AMAR492.1.20170310T183010Z.wav	No Fin Whale Detected	No Fin Whale Detected
AMAR492.1.20170310T184510Z.wav	No Fin Whale Detected	No Fin Whale Detected
AMAR492.1.20170310T190010Z.wav	No Fin Whale Detected	No Fin Whale Detected
AMAR492.1.20170310T191510Z.wav	No Fin Whale Detected	No Fin Whale Detected
AMAR492.1.20170310T193010Z.wav	No Fin Whale Detected	No Fin Whale Detected
AMAR492.1.20170310T194510Z.wav	No Fin Whale Detected	No Fin Whale Detected
AMAR492.1.20170310T200010Z.wav	No Fin Whale Detected	No Fin Whale Detected
AMAR492.1.20170310T201510Z.wav	No Fin Whale Detected	No Fin Whale Detected
AMAR492.1.20170310T203010Z.wav	No Fin Whale Detected	No Fin Whale Detected
AMAR492.1.20170310T204510Z.wav	No Fin Whale Detected	No Fin Whale Detected
AMAR492.1.20170310T210010Z.wav	No Fin Whale Detected	No Fin Whale Detected
AMAR492.1.20170310T211510Z.wav	No Fin Whale Detected	No Fin Whale Detected
AMAR492.1.20170310T213010Z.wav	No Fin Whale Detected	No Fin Whale Detected
AMAR492.1.20170310T214510Z.wav	No Fin Whale Detected	No Fin Whale Detected
AMAR492.1.20170310T220010Z.wav	No Fin Whale Detected	No Fin Whale Detected
AMAR492.1.20170310T221510Z.wav	No Fin Whale Detected	No Fin Whale Detected
AMAR492.1.20170310T223010Z.wav	No Fin Whale Detected	No Fin Whale Detected
AMAR492.1.20170310T224510Z.wav	No Fin Whale Detected	No Fin Whale Detected
AMAR492.1.20170310T230010Z.wav	No Fin Whale Detected	No Fin Whale Detected
AMAR492.1.20170310T231510Z.wav	No Fin Whale Detected	No Fin Whale Detected
AMAR492.1.20170310T233010Z.wav	No Fin Whale Detected	No Fin Whale Detected
AMAR492.1.20170310T234510Z.wav	No Fin Whale Detected	No Fin Whale Detected
AMAR492.1.20170311T000010Z.wav	No Fin Whale Detected	No Fin Whale Detected
AMAR492.1.20170311T001510Z.wav	No Fin Whale Detected	No Fin Whale Detected
AMAR492.1.20170311T003010Z.wav	No Fin Whale Detected	No Fin Whale Detected
AMAR492.1.20170311T004510Z.wav	No Fin Whale Detected	No Fin Whale Detected
AMAR492.1.20170311T010010Z.wav	No Fin Whale Detected	No Fin Whale Detected
AMAR492.1.20170311T011510Z.wav	No Fin Whale Detected	No Fin Whale Detected
AMAR492.1.20170311T013010Z.wav	No Fin Whale Detected	No Fin Whale Detected
AMAR492.1.20170311T014510Z.wav	No Fin Whale Detected	No Fin Whale Detected
AMAR492.1.20170311T020010Z.wav	No Fin Whale Detected	No Fin Whale Detected
AMAR492.1.20170311T021510Z.wav	No Fin Whale Detected	No Fin Whale Detected
AMAR492.1.20170311T023010Z.wav	No Fin Whale Detected	No Fin Whale Detected
AMAR492.1.20170311T024510Z.wav	No Fin Whale Detected	No Fin Whale Detected
AMAR492.1.20170311T030010Z.wav	No Fin Whale Detected	No Fin Whale Detected
AMAR492.1.20170311T031510Z.wav	No Fin Whale Detected	No Fin Whale Detected
AMAR492.1.20170311T033010Z.wav	No Fin Whale Detected	No Fin Whale Detected
AMAR492.1.20170311T034510Z.wav	No Fin Whale Detected	No Fin Whale Detected
AMAR492.1.20170311T040010Z.wav	No Fin Whale Detected	No Fin Whale Detected
AMAR492.1.20170311T041510Z.wav	No Fin Whale Detected	No Fin Whale Detected
AMAR492.1.20170311T043010Z.wav	No Fin Whale Detected	No Fin Whale Detected
AMAR492.1.20170311T044510Z.wav	No Fin Whale Detected	No Fin Whale Detected
AMAR492.1.20170311T050010Z.wav	No Fin Whale Detected	No Fin Whale Detected
AMAR492.1.20170311T051510Z.wav	No Fin Whale Detected	No Fin Whale Detected
AMAR492.1.20170311T053010Z.wav	No Fin Whale Detected	No Fin Whale Detected
AMAR492.1.20170311T054510Z.wav	No Fin Whale Detected	No Fin Whale Detected
AMAR492.1.20170311T060010Z.wav	No Fin Whale Detected	No Fin Whale Detected
AMAR492.1.20170311T061510Z.wav	No Fin Whale Detected	No Fin Whale Detected
AMAR492.1.20170311T063010Z.wav	No Fin Whale Detected	No Fin Whale Detected
AMAR492.1.20170311T064510Z.wav	No Fin Whale Detected	No Fin Whale Detected
AMAR492.1.20170311T070010Z.wav	No Fin Whale Detected	No Fin Whale Detected
AMAR492.1.20170311T071510Z.wav	No Fin Whale Detected	No Fin Whale Detected
AMAR492.1.20170311T073010Z.wav	No Fin Whale Detected	No Fin Whale Detected
AMAR492.1.20170311T074510Z.wav	No Fin Whale Detected	No Fin Whale Detected
AMAR492.1.20170311T080010Z.wav	No Fin Whale Detected	No Fin Whale Detected
AMAR492.1.20170311T081510Z.wav	No Fin Whale Detected	No Fin Whale Detected
AMAR492.1.20170311T083010Z.wav	No Fin Whale Detected	No Fin Whale Detected
AMAR492.1.20170311T084510Z.wav	No Fin Whale Detected	No Fin Whale Detected
AMAR492.1.20170311T090010Z.wav	No Fin Whale Detected	No Fin Whale Detected
AMAR492.1.20170311T091510Z.wav	No Fin Whale Detected	No Fin Whale Detected
AMAR492.1.20170311T093010Z.wav	No Fin Whale Detected	No Fin Whale Detected
AMAR492.1.20170311T094510Z.wav	No Fin Whale Detected	No Fin Whale Detected
AMAR492.1.20170311T100010Z.wav	No Fin Whale Detected	No Fin Whale Detected
AMAR492.1.20170311T101510Z.wav	No Fin Whale Detected	No Fin Whale Detected
AMAR492.1.20170311T103010Z.wav	No Fin Whale Detected	No Fin Whale Detected
AMAR492.1.20170311T104510Z.wav	No Fin Whale Detected	No Fin Whale Detected
AMAR492.1.20170311T110010Z.wav	No Fin Whale Detected	No Fin Whale Detected
AMAR492.1.20170311T111510Z.wav	No Fin Whale Detected	No Fin Whale Detected
AMAR492.1.20170311T113010Z.wav	No Fin Whale Detected	No Fin Whale Detected
AMAR492.1.20170311T114510Z.wav	No Fin Whale Detected	No Fin Whale Detected
AMAR492.1.20170311T120010Z.wav	No Fin Whale Detected	No Fin Whale Detected
AMAR492.1.20170311T121510Z.wav	No Fin Whale Detected	No Fin Whale Detected
AMAR492.1.20170311T123010Z.wav	No Fin Whale Detected	No Fin Whale Detected
AMAR492.1.20170311T124510Z.wav	No Fin Whale Detected	No Fin Whale Detected
AMAR492.1.20170311T130010Z.wav	No Fin Whale Detected	No Fin Whale Detected
AMAR492.1.20170311T131510Z.wav	No Fin Whale Detected	No Fin Whale Detected
AMAR492.1.20170311T133010Z.wav	No Fin Whale Detected	No Fin Whale Detected
AMAR492.1.20170311T134510Z.wav	No Fin Whale Detected	No Fin Whale Detected
AMAR492.1.20170311T140010Z.wav	No Fin Whale Detected	No Fin Whale Detected
AMAR492.1.20170311T141510Z.wav	No Fin Whale Detected	No Fin Whale Detected
AMAR492.1.20170311T143010Z.wav	No Fin Whale Detected	No Fin Whale Detected
AMAR492.1.20170311T144510Z.wav	No Fin Whale Detected	No Fin Whale Detected
AMAR492.1.20170311T150010Z.wav	No Fin Whale Detected	No Fin Whale Detected
AMAR492.1.20170311T151510Z.wav	No Fin Whale Detected	No Fin Whale Detected
AMAR492.1.20170311T153010Z.wav	No Fin Whale Detected	No Fin Whale Detected
AMAR492.1.20170311T154510Z.wav	No Fin Whale Detected	No Fin Whale Detected
AMAR492.1.20170311T160010Z.wav	No Fin Whale Detected	No Fin Whale Detected
AMAR492.1.20170311T161510Z.wav	No Fin Whale Detected	No Fin Whale Detected
AMAR492.1.20170311T163010Z.wav	No Fin Whale Detected	No Fin Whale Detected
AMAR492.1.20170311T164510Z.wav	No Fin Whale Detected	No Fin Whale Detected
AMAR492.1.20170311T170010Z.wav	No Fin Whale Detected	No Fin Whale Detected
AMAR492.1.20170311T171510Z.wav	No Fin Whale Detected	No Fin Whale Detected
AMAR492.1.20170311T173010Z.wav	No Fin Whale Detected	No Fin Whale Detected
AMAR492.1.20170311T174510Z.wav	No Fin Whale Detected	No Fin Whale Detected
AMAR492.1.20170311T180010Z.wav	No Fin Whale Detected	No Fin Whale Detected
AMAR492.1.20170311T181510Z.wav	No Fin Whale Detected	No Fin Whale Detected
AMAR492.1.20170311T183010Z.wav	No Fin Whale Detected	No Fin Whale Detected
AMAR492.1.20170311T184510Z.wav	No Fin Whale Detected	No Fin Whale Detected
AMAR492.1.20170311T190010Z.wav	No Fin Whale Detected	No Fin Whale Detected
AMAR492.1.20170311T191510Z.wav	No Fin Whale Detected	No Fin Whale Detected
AMAR492.1.20170311T193010Z.wav	No Fin Whale Detected	No Fin Whale Detected
AMAR492.1.20170311T194510Z.wav	No Fin Whale Detected	No Fin Whale Detected
AMAR492.1.20170311T200010Z.wav	No Fin Whale Detected	No Fin Whale Detected
AMAR492.1.20170311T201510Z.wav	No Fin Whale Detected	No Fin Whale Detected
AMAR492.1.20170311T203010Z.wav	No Fin Whale Detected	No Fin Whale Detected
AMAR492.1.20170311T204510Z.wav	No Fin Whale Detected	No Fin Whale Detected
AMAR492.1.20170311T210010Z.wav	No Fin Whale Detected	No Fin Whale Detected
AMAR492.1.20170311T211510Z.wav	No Fin Whale Detected	No Fin Whale Detected
AMAR492.1.20170311T213010Z.wav	No Fin Whale Detected	No Fin Whale Detected
AMAR492.1.20170311T214510Z.wav	No Fin Whale Detected	No Fin Whale Detected
AMAR492.1.20170311T220010Z.wav	No Fin Whale Detected	No Fin Whale Detected
AMAR492.1.20170311T221510Z.wav	No Fin Whale Detected	No Fin Whale Detected
AMAR492.1.20170311T223010Z.wav	No Fin Whale Detected	No Fin Whale Detected
AMAR492.1.20170311T224510Z.wav	No Fin Whale Detected	No Fin Whale Detected
AMAR492.1.20170311T230010Z.wav	No Fin Whale Detected	No Fin Whale Detected
AMAR492.1.20170311T231510Z.wav	No Fin Whale Detected	No Fin Whale Detected
AMAR492.1.20170311T233010Z.wav	No Fin Whale Detected	No Fin Whale Detected
AMAR492.1.20170311T234510Z.wav	No Fin Whale Detected	No Fin Whale Detected
AMAR492.1.20170312T000010Z.wav	No Fin Whale Detected	No Fin Whale Detected
AMAR492.1.20170312T001510Z.wav	No Fin Whale Detected	No Fin Whale Detected
AMAR492.1.20170312T003010Z.wav	No Fin Whale Detected	No Fin Whale Detected
AMAR492.1.20170312T004510Z.wav	No Fin Whale Detected	No Fin Whale Detected
AMAR492.1.20170312T010010Z.wav	No Fin Whale Detected	No Fin Whale Detected
AMAR492.1.20170312T011510Z.wav	No Fin Whale Detected	No Fin Whale Detected
AMAR492.1.20170312T013010Z.wav	No Fin Whale Detected	No Fin Whale Detected
AMAR492.1.20170312T014510Z.wav	No Fin Whale Detected	No Fin Whale Detected
AMAR492.1.20170312T020010Z.wav	No Fin Whale Detected	No Fin Whale Detected
AMAR492.1.20170312T021510Z.wav	No Fin Whale Detected	No Fin Whale Detected
AMAR492.1.20170312T023010Z.wav	No Fin Whale Detected	No Fin Whale Detected
AMAR492.1.20170312T024510Z.wav	No Fin Whale Detected	No Fin Whale Detected
AMAR492.1.20170312T030010Z.wav	No Fin Whale Detected	No Fin Whale Detected
AMAR492.1.20170312T031510Z.wav	No Fin Whale Detected	No Fin Whale Detected
AMAR492.1.20170312T033010Z.wav	No Fin Whale Detected	No Fin Whale Detected
AMAR492.1.20170312T034510Z.wav	No Fin Whale Detected	No Fin Whale Detected
AMAR492.1.20170312T040010Z.wav	No Fin Whale Detected	No Fin Whale Detected
AMAR492.1.20170312T041510Z.wav	No Fin Whale Detected	No Fin Whale Detected
AMAR492.1.20170312T043010Z.wav	No Fin Whale Detected	No Fin Whale Detected
AMAR492.1.20170312T044510Z.wav	No Fin Whale Detected	No Fin Whale Detected
AMAR492.1.20170312T050010Z.wav	No Fin Whale Detected	No Fin Whale Detected
AMAR492.1.20170312T051510Z.wav	No Fin Whale Detected	No Fin Whale Detected
AMAR492.1.20170312T053010Z.wav	No Fin Whale Detected	No Fin Whale Detected
AMAR492.1.20170312T054510Z.wav	No Fin Whale Detected	No Fin Whale Detected
AMAR492.1.20170312T060010Z.wav	No Fin Whale Detected	No Fin Whale Detected
AMAR492.1.20170312T061510Z.wav	No Fin Whale Detected	No Fin Whale Detected
AMAR492.1.20170312T063010Z.wav	No Fin Whale Detected	No Fin Whale Detected
AMAR492.1.20170312T064510Z.wav	No Fin Whale Detected	No Fin Whale Detected
AMAR492.1.20170312T070010Z.wav	No Fin Whale Detected	No Fin Whale Detected
AMAR492.1.20170312T071510Z.wav	No Fin Whale Detected	No Fin Whale Detected
AMAR492.1.20170312T073010Z.wav	No Fin Whale Detected	No Fin Whale Detected
AMAR492.1.20170312T074510Z.wav	No Fin Whale Detected	No Fin Whale Detected
AMAR492.1.20170312T080010Z.wav	No Fin Whale Detected	No Fin Whale Detected
AMAR492.1.20170312T081510Z.wav	No Fin Whale Detected	No Fin Whale Detected
AMAR492.1.20170312T083010Z.wav	No Fin Whale Detected	No Fin Whale Detected
AMAR492.1.20170312T084510Z.wav	No Fin Whale Detected	No Fin Whale Detected
AMAR492.1.20170312T090010Z.wav	No Fin Whale Detected	No Fin Whale Detected
AMAR492.1.20170312T091510Z.wav	No Fin Whale Detected	No Fin Whale Detected
AMAR492.1.20170312T093010Z.wav	No Fin Whale Detected	No Fin Whale Detected
AMAR492.1.20170312T094510Z.wav	No Fin Whale Detected	No Fin Whale Detected
AMAR492.1.20170312T100010Z.wav	No Fin Whale Detected	No Fin Whale Detected
AMAR492.1.20170312T101510Z.wav	No Fin Whale Detected	No Fin Whale Detected
AMAR492.1.20170312T103010Z.wav	No Fin Whale Detected	No Fin Whale Detected
AMAR492.1.20170312T104510Z.wav	No Fin Whale Detected	No Fin Whale Detected
AMAR492.1.20170312T110010Z.wav	No Fin Whale Detected	No Fin Whale Detected
AMAR492.1.20170312T111510Z.wav	No Fin Whale Detected	No Fin Whale Detected
AMAR492.1.20170312T113010Z.wav	No Fin Whale Detected	No Fin Whale Detected
AMAR492.1.20170312T114510Z.wav	No Fin Whale Detected	No Fin Whale Detected
AMAR492.1.20170312T120010Z.wav	No Fin Whale Detected	No Fin Whale Detected
AMAR492.1.20170312T121510Z.wav	No Fin Whale Detected	No Fin Whale Detected
AMAR492.1.20170312T123010Z.wav	No Fin Whale Detected	No Fin Whale Detected
AMAR492.1.20170312T124510Z.wav	No Fin Whale Detected	No Fin Whale Detected
AMAR492.1.20170312T130010Z.wav	No Fin Whale Detected	No Fin Whale Detected
AMAR492.1.20170312T131510Z.wav	No Fin Whale Detected	No Fin Whale Detected
AMAR492.1.20170312T133010Z.wav	No Fin Whale Detected	No Fin Whale Detected
AMAR492.1.20170312T134510Z.wav	No Fin Whale Detected	No Fin Whale Detected
AMAR492.1.20170312T140010Z.wav	No Fin Whale Detected	No Fin Whale Detected
AMAR492.1.20170312T141510Z.wav	No Fin Whale Detected	No Fin Whale Detected
AMAR492.1.20170312T143010Z.wav	No Fin Whale Detected	No Fin Whale Detected
AMAR492.1.20170312T144510Z.wav	No Fin Whale Detected	No Fin Whale Detected
AMAR492.1.20170312T150010Z.wav	No Fin Whale Detected	No Fin Whale Detected
AMAR492.1.20170312T151510Z.wav	No Fin Whale Detected	No Fin Whale Detected
AMAR492.1.20170312T153010Z.wav	No Fin Whale Detected	No Fin Whale Detected
AMAR492.1.20170312T154510Z.wav	No Fin Whale Detected	No Fin Whale Detected
AMAR492.1.20170312T160010Z.wav	No Fin Whale Detected	No Fin Whale Detected
AMAR492.1.20170312T161510Z.wav	No Fin Whale Detected	No Fin Whale Detected
AMAR492.1.20170312T163010Z.wav	No Fin Whale Detected	No Fin Whale Detected
AMAR492.1.20170312T164510Z.wav	No Fin Whale Detected	No Fin Whale Detected
AMAR492.1.20170312T170010Z.wav	No Fin Whale Detected	No Fin Whale Detected
AMAR492.1.20170312T171510Z.wav	No Fin Whale Detected	No Fin Whale Detected
AMAR492.1.20170312T173010Z.wav	No Fin Whale Detected	No Fin Whale Detected
AMAR492.1.20170312T174510Z.wav	No Fin Whale Detected	No Fin Whale Detected
AMAR492.1.20170312T180010Z.wav	No Fin Whale Detected	No Fin Whale Detected
AMAR492.1.20170312T181510Z.wav	yes	1
AMAR492.1.20170312T183010Z.wav	No Fin Whale Detected	No Fin Whale Detected
AMAR492.1.20170312T184510Z.wav	No Fin Whale Detected	No Fin Whale Detected
AMAR492.1.20170312T190010Z.wav	yes	1
AMAR492.1.20170312T191510Z.wav	No Fin Whale Detected	No Fin Whale Detected
AMAR492.1.20170312T193010Z.wav	No Fin Whale Detected	No Fin Whale Detected
AMAR492.1.20170312T194510Z.wav	No Fin Whale Detected	No Fin Whale Detected
AMAR492.1.20170312T200010Z.wav	No Fin Whale Detected	No Fin Whale Detected
AMAR492.1.20170312T201510Z.wav	No Fin Whale Detected	No Fin Whale Detected
AMAR492.1.20170312T203010Z.wav	No Fin Whale Detected	No Fin Whale Detected
AMAR492.1.20170312T204510Z.wav	No Fin Whale Detected	No Fin Whale Detected
AMAR492.1.20170312T210010Z.wav	No Fin Whale Detected	No Fin Whale Detected
AMAR492.1.20170312T211510Z.wav	No Fin Whale Detected	No Fin Whale Detected
AMAR492.1.20170312T213010Z.wav	No Fin Whale Detected	No Fin Whale Detected
AMAR492.1.20170312T214510Z.wav	No Fin Whale Detected	No Fin Whale Detected
AMAR492.1.20170312T220010Z.wav	No Fin Whale Detected	No Fin Whale Detected
AMAR492.1.20170312T221510Z.wav	No Fin Whale Detected	No Fin Whale Detected
AMAR492.1.20170312T223010Z.wav	No Fin Whale Detected	No Fin Whale Detected
AMAR492.1.20170312T224510Z.wav	No Fin Whale Detected	No Fin Whale Detected
AMAR492.1.20170312T230010Z.wav	No Fin Whale Detected	No Fin Whale Detected
AMAR492.1.20170312T231510Z.wav	No Fin Whale Detected	No Fin Whale Detected
AMAR492.1.20170312T233010Z.wav	No Fin Whale Detected	No Fin Whale Detected
AMAR492.1.20170312T234510Z.wav	No Fin Whale Detected	No Fin Whale Detected
AMAR492.1.20170313T000010Z.wav	No Fin Whale Detected	No Fin Whale Detected
AMAR492.1.20170313T001510Z.wav	No Fin Whale Detected	No Fin Whale Detected
AMAR492.1.20170313T003010Z.wav	No Fin Whale Detected	No Fin Whale Detected
AMAR492.1.20170313T004510Z.wav	No Fin Whale Detected	No Fin Whale Detected
AMAR492.1.20170313T010010Z.wav	No Fin Whale Detected	No Fin Whale Detected
AMAR492.1.20170313T011510Z.wav	No Fin Whale Detected	No Fin Whale Detected
AMAR492.1.20170313T013010Z.wav	No Fin Whale Detected	No Fin Whale Detected
AMAR492.1.20170313T014510Z.wav	No Fin Whale Detected	No Fin Whale Detected
AMAR492.1.20170313T020010Z.wav	No Fin Whale Detected	No Fin Whale Detected
AMAR492.1.20170313T021510Z.wav	No Fin Whale Detected	No Fin Whale Detected
AMAR492.1.20170313T023010Z.wav	No Fin Whale Detected	No Fin Whale Detected
AMAR492.1.20170313T024510Z.wav	No Fin Whale Detected	No Fin Whale Detected
AMAR492.1.20170313T030010Z.wav	No Fin Whale Detected	No Fin Whale Detected
AMAR492.1.20170313T031510Z.wav	No Fin Whale Detected	No Fin Whale Detected
AMAR492.1.20170313T033010Z.wav	No Fin Whale Detected	No Fin Whale Detected
AMAR492.1.20170313T034510Z.wav	No Fin Whale Detected	No Fin Whale Detected
AMAR492.1.20170313T040010Z.wav	No Fin Whale Detected	No Fin Whale Detected
AMAR492.1.20170313T041510Z.wav	No Fin Whale Detected	No Fin Whale Detected
AMAR492.1.20170313T043010Z.wav	No Fin Whale Detected	No Fin Whale Detected
AMAR492.1.20170313T044510Z.wav	No Fin Whale Detected	No Fin Whale Detected
AMAR492.1.20170313T050010Z.wav	No Fin Whale Detected	No Fin Whale Detected
AMAR492.1.20170313T051510Z.wav	No Fin Whale Detected	No Fin Whale Detected
AMAR492.1.20170313T053010Z.wav	No Fin Whale Detected	No Fin Whale Detected
AMAR492.1.20170313T054510Z.wav	No Fin Whale Detected	No Fin Whale Detected
AMAR492.1.20170313T060010Z.wav	No Fin Whale Detected	No Fin Whale Detected
AMAR492.1.20170313T061510Z.wav	No Fin Whale Detected	No Fin Whale Detected
AMAR492.1.20170313T063010Z.wav	No Fin Whale Detected	No Fin Whale Detected
AMAR492.1.20170313T064510Z.wav	No Fin Whale Detected	No Fin Whale Detected
AMAR492.1.20170313T070010Z.wav	No Fin Whale Detected	No Fin Whale Detected
AMAR492.1.20170313T071510Z.wav	No Fin Whale Detected	No Fin Whale Detected
AMAR492.1.20170313T073010Z.wav	No Fin Whale Detected	No Fin Whale Detected
AMAR492.1.20170313T074510Z.wav	No Fin Whale Detected	No Fin Whale Detected
AMAR492.1.20170313T080010Z.wav	No Fin Whale Detected	No Fin Whale Detected
AMAR492.1.20170313T081510Z.wav	No Fin Whale Detected	No Fin Whale Detected
AMAR492.1.20170313T083010Z.wav	No Fin Whale Detected	No Fin Whale Detected
AMAR492.1.20170313T084510Z.wav	No Fin Whale Detected	No Fin Whale Detected
AMAR492.1.20170313T090010Z.wav	No Fin Whale Detected	No Fin Whale Detected
AMAR492.1.20170313T091510Z.wav	No Fin Whale Detected	No Fin Whale Detected
AMAR492.1.20170313T093010Z.wav	No Fin Whale Detected	No Fin Whale Detected
AMAR492.1.20170313T094510Z.wav	No Fin Whale Detected	No Fin Whale Detected
AMAR492.1.20170313T100010Z.wav	No Fin Whale Detected	No Fin Whale Detected
AMAR492.1.20170313T101510Z.wav	No Fin Whale Detected	No Fin Whale Detected
AMAR492.1.20170313T103010Z.wav	No Fin Whale Detected	No Fin Whale Detected
AMAR492.1.20170313T104510Z.wav	No Fin Whale Detected	No Fin Whale Detected
AMAR492.1.20170313T110010Z.wav	No Fin Whale Detected	No Fin Whale Detected
AMAR492.1.20170313T111510Z.wav	No Fin Whale Detected	No Fin Whale Detected
AMAR492.1.20170313T113010Z.wav	No Fin Whale Detected	No Fin Whale Detected
AMAR492.1.20170313T114510Z.wav	No Fin Whale Detected	No Fin Whale Detected
AMAR492.1.20170313T120010Z.wav	No Fin Whale Detected	No Fin Whale Detected
AMAR492.1.20170313T121510Z.wav	No Fin Whale Detected	No Fin Whale Detected
AMAR492.1.20170313T123010Z.wav	No Fin Whale Detected	No Fin Whale Detected
AMAR492.1.20170313T124510Z.wav	No Fin Whale Detected	No Fin Whale Detected
AMAR492.1.20170313T130010Z.wav	No Fin Whale Detected	No Fin Whale Detected
AMAR492.1.20170313T131510Z.wav	No Fin Whale Detected	No Fin Whale Detected
AMAR492.1.20170313T133010Z.wav	No Fin Whale Detected	No Fin Whale Detected
AMAR492.1.20170313T134510Z.wav	No Fin Whale Detected	No Fin Whale Detected
AMAR492.1.20170313T140010Z.wav	No Fin Whale Detected	No Fin Whale Detected
AMAR492.1.20170313T141510Z.wav	No Fin Whale Detected	No Fin Whale Detected
AMAR492.1.20170313T143010Z.wav	No Fin Whale Detected	No Fin Whale Detected
AMAR492.1.20170313T144510Z.wav	No Fin Whale Detected	No Fin Whale Detected
AMAR492.1.20170313T150010Z.wav	No Fin Whale Detected	No Fin Whale Detected
AMAR492.1.20170313T151510Z.wav	No Fin Whale Detected	No Fin Whale Detected
AMAR492.1.20170313T153010Z.wav	No Fin Whale Detected	No Fin Whale Detected
AMAR492.1.20170313T154510Z.wav	No Fin Whale Detected	No Fin Whale Detected
AMAR492.1.20170313T160010Z.wav	No Fin Whale Detected	No Fin Whale Detected
AMAR492.1.20170313T161510Z.wav	No Fin Whale Detected	No Fin Whale Detected
AMAR492.1.20170313T163010Z.wav	No Fin Whale Detected	No Fin Whale Detected
AMAR492.1.20170313T164510Z.wav	No Fin Whale Detected	No Fin Whale Detected
AMAR492.1.20170313T170010Z.wav	No Fin Whale Detected	No Fin Whale Detected
AMAR492.1.20170313T171510Z.wav	No Fin Whale Detected	No Fin Whale Detected
AMAR492.1.20170313T173010Z.wav	No Fin Whale Detected	No Fin Whale Detected
AMAR492.1.20170313T174510Z.wav	No Fin Whale Detected	No Fin Whale Detected
AMAR492.1.20170313T180010Z.wav	No Fin Whale Detected	No Fin Whale Detected
AMAR492.1.20170313T181510Z.wav	No Fin Whale Detected	No Fin Whale Detected
AMAR492.1.20170313T183010Z.wav	No Fin Whale Detected	No Fin Whale Detected
AMAR492.1.20170313T184510Z.wav	No Fin Whale Detected	No Fin Whale Detected
AMAR492.1.20170313T190010Z.wav	No Fin Whale Detected	No Fin Whale Detected
AMAR492.1.20170313T191510Z.wav	No Fin Whale Detected	No Fin Whale Detected
AMAR492.1.20170313T193010Z.wav	No Fin Whale Detected	No Fin Whale Detected
AMAR492.1.20170313T194510Z.wav	No Fin Whale Detected	No Fin Whale Detected
AMAR492.1.20170313T200010Z.wav	No Fin Whale Detected	No Fin Whale Detected
AMAR492.1.20170313T201510Z.wav	No Fin Whale Detected	No Fin Whale Detected
AMAR492.1.20170313T203010Z.wav	No Fin Whale Detected	No Fin Whale Detected
AMAR492.1.20170313T204510Z.wav	No Fin Whale Detected	No Fin Whale Detected
AMAR492.1.20170313T210010Z.wav	No Fin Whale Detected	No Fin Whale Detected
AMAR492.1.20170313T211510Z.wav	No Fin Whale Detected	No Fin Whale Detected
AMAR492.1.20170313T213010Z.wav	No Fin Whale Detected	No Fin Whale Detected
AMAR492.1.20170313T214510Z.wav	No Fin Whale Detected	No Fin Whale Detected
AMAR492.1.20170313T220010Z.wav	No Fin Whale Detected	No Fin Whale Detected
AMAR492.1.20170313T221510Z.wav	No Fin Whale Detected	No Fin Whale Detected
AMAR492.1.20170313T223010Z.wav	No Fin Whale Detected	No Fin Whale Detected
AMAR492.1.20170313T224510Z.wav	No Fin Whale Detected	No Fin Whale Detected
AMAR492.1.20170313T230010Z.wav	No Fin Whale Detected	No Fin Whale Detected
AMAR492.1.20170313T231510Z.wav	No Fin Whale Detected	No Fin Whale Detected
AMAR492.1.20170313T233010Z.wav	No Fin Whale Detected	No Fin Whale Detected
AMAR492.1.20170313T234510Z.wav	No Fin Whale Detected	No Fin Whale Detected
AMAR492.1.20170314T000010Z.wav	No Fin Whale Detected	No Fin Whale Detected
AMAR492.1.20170314T001510Z.wav	No Fin Whale Detected	No Fin Whale Detected
AMAR492.1.20170314T003010Z.wav	No Fin Whale Detected	No Fin Whale Detected
AMAR492.1.20170314T004510Z.wav	No Fin Whale Detected	No Fin Whale Detected
AMAR492.1.20170314T010010Z.wav	No Fin Whale Detected	No Fin Whale Detected
AMAR492.1.20170314T011510Z.wav	No Fin Whale Detected	No Fin Whale Detected
AMAR492.1.20170314T013010Z.wav	No Fin Whale Detected	No Fin Whale Detected
AMAR492.1.20170314T014510Z.wav	No Fin Whale Detected	No Fin Whale Detected
AMAR492.1.20170314T020010Z.wav	No Fin Whale Detected	No Fin Whale Detected
AMAR492.1.20170314T021510Z.wav	No Fin Whale Detected	No Fin Whale Detected
AMAR492.1.20170314T023010Z.wav	No Fin Whale Detected	No Fin Whale Detected
AMAR492.1.20170314T024510Z.wav	No Fin Whale Detected	No Fin Whale Detected
AMAR492.1.20170314T030010Z.wav	No Fin Whale Detected	No Fin Whale Detected
AMAR492.1.20170314T031510Z.wav	No Fin Whale Detected	No Fin Whale Detected
AMAR492.1.20170314T033010Z.wav	No Fin Whale Detected	No Fin Whale Detected
AMAR492.1.20170314T034510Z.wav	No Fin Whale Detected	No Fin Whale Detected
AMAR492.1.20170314T040010Z.wav	No Fin Whale Detected	No Fin Whale Detected
AMAR492.1.20170314T041510Z.wav	No Fin Whale Detected	No Fin Whale Detected
AMAR492.1.20170314T043010Z.wav	No Fin Whale Detected	No Fin Whale Detected
AMAR492.1.20170314T044510Z.wav	No Fin Whale Detected	No Fin Whale Detected
AMAR492.1.20170314T050010Z.wav	No Fin Whale Detected	No Fin Whale Detected
AMAR492.1.20170314T051510Z.wav	No Fin Whale Detected	No Fin Whale Detected
AMAR492.1.20170314T053010Z.wav	No Fin Whale Detected	No Fin Whale Detected
AMAR492.1.20170314T054510Z.wav	No Fin Whale Detected	No Fin Whale Detected
AMAR492.1.20170314T060010Z.wav	No Fin Whale Detected	No Fin Whale Detected
AMAR492.1.20170314T061510Z.wav	No Fin Whale Detected	No Fin Whale Detected
AMAR492.1.20170314T063010Z.wav	No Fin Whale Detected	No Fin Whale Detected
AMAR492.1.20170314T064510Z.wav	No Fin Whale Detected	No Fin Whale Detected
AMAR492.1.20170314T070010Z.wav	No Fin Whale Detected	No Fin Whale Detected
AMAR492.1.20170314T071510Z.wav	No Fin Whale Detected	No Fin Whale Detected
AMAR492.1.20170314T073010Z.wav	No Fin Whale Detected	No Fin Whale Detected
AMAR492.1.20170314T074510Z.wav	No Fin Whale Detected	No Fin Whale Detected
AMAR492.1.20170314T080010Z.wav	No Fin Whale Detected	No Fin Whale Detected
AMAR492.1.20170314T081510Z.wav	No Fin Whale Detected	No Fin Whale Detected
AMAR492.1.20170314T083010Z.wav	No Fin Whale Detected	No Fin Whale Detected
AMAR492.1.20170314T084510Z.wav	No Fin Whale Detected	No Fin Whale Detected
AMAR492.1.20170314T090010Z.wav	No Fin Whale Detected	No Fin Whale Detected
AMAR492.1.20170314T091510Z.wav	No Fin Whale Detected	No Fin Whale Detected
AMAR492.1.20170314T093010Z.wav	No Fin Whale Detected	No Fin Whale Detected
AMAR492.1.20170314T094510Z.wav	No Fin Whale Detected	No Fin Whale Detected
AMAR492.1.20170314T100010Z.wav	No Fin Whale Detected	No Fin Whale Detected
AMAR492.1.20170314T101510Z.wav	No Fin Whale Detected	No Fin Whale Detected
AMAR492.1.20170314T103010Z.wav	No Fin Whale Detected	No Fin Whale Detected
AMAR492.1.20170314T104510Z.wav	No Fin Whale Detected	No Fin Whale Detected
AMAR492.1.20170314T110010Z.wav	No Fin Whale Detected	No Fin Whale Detected
AMAR492.1.20170314T111510Z.wav	No Fin Whale Detected	No Fin Whale Detected
AMAR492.1.20170314T113010Z.wav	No Fin Whale Detected	No Fin Whale Detected
AMAR492.1.20170314T114510Z.wav	No Fin Whale Detected	No Fin Whale Detected
AMAR492.1.20170314T120010Z.wav	No Fin Whale Detected	No Fin Whale Detected
AMAR492.1.20170314T121510Z.wav	No Fin Whale Detected	No Fin Whale Detected
AMAR492.1.20170314T123010Z.wav	No Fin Whale Detected	No Fin Whale Detected
AMAR492.1.20170314T124510Z.wav	No Fin Whale Detected	No Fin Whale Detected
AMAR492.1.20170314T130010Z.wav	No Fin Whale Detected	No Fin Whale Detected
AMAR492.1.20170314T131510Z.wav	No Fin Whale Detected	No Fin Whale Detected
AMAR492.1.20170314T133010Z.wav	No Fin Whale Detected	No Fin Whale Detected
[truncated: 17,094 more rows]

## Sheet: Doublet call peak frequency
CS-4			GS-1			GS-2			GS-3			GS-4			GS-5
Month	Monthly mean peak frequency of note type A (Hz)	Monthly mean peak frequency of note type B (Hz)	Month	Monthly mean peak frequency of note type A (Hz)	Monthly mean peak frequency of note type B (Hz)	Month	Monthly mean peak frequency of note type A (Hz)	Monthly mean peak frequency of note type B (Hz)	Month	Monthly mean peak frequency of note type A (Hz)	Monthly mean peak frequency of note type B (Hz)	Month	Monthly mean peak frequency of note type A (Hz)	Monthly mean peak frequency of note type B (Hz)	Month	Monthly mean peak frequency of note type A (Hz)	Monthly mean peak frequency of note type B (Hz)
Feb-2017	19.9	20.7	May-2014	20.3	22.7	May-2014	20.5	22.5	May-2014	NA	NA	May-2014	20.4	21.2	May-2014	NA	NA
Mar-2017	20.5	22.5	Jun-2014	20.6	23.4	Jun-2014	19.5	21.2	Jun-2014	19.1	23.7	Jun-2014	19.4	22.8	Jun-2014	19.8	23.4
Apr-2017	19.5	22.4	Jul-2014	19.6	21.3	Jul-2014	20.2	20.4	Jul-2014	20.3	22.3	Jul-2014	20.9	23.3	Jul-2014	20.5	21.5
May-2017	18.3	21.9	Aug-2014	21.8	20.4	Aug-2014	19.5	23.5	Aug-2014	20.9	22.9	Aug-2014	21.5	21.5	Aug-2014	NA	NA
Jun-2017	19.5	22.7	Sep-2014	24.9	22.1	Sep-2014	20.3	22.7	Sep-2014	18.3	22.3	Sep-2014	20.9	19.3	Sep-2014	19.3	20.7
Jul-2017	21.2	23.4	Oct-2014	19.3	21.9	Oct-2014	21.4	21.8	Oct-2014	20.4	20.8	Oct-2014	21.3	23.1	Oct-2014	20.6	23.6
Aug-2017	21.6	22.6	Nov-2014	19	22	Nov-2014	NA	NA	Nov-2014	19.1	21.9	Nov-2014	20.5	22	Nov-2014	NA	NA
Sep-2017	20	23	Dec-2014	20.5	21.5	Dec-2014	NA	NA	Dec-2014	20.5	22.5	Dec-2014	NA	NA	Dec-2014	19.2	23.4
			Jan-2015	NA	NA	Jan-2015	NA	NA	Jan-2015	NA	NA	Jan-2015	NA	NA	Jan-2015	NA	NA
Mean	20.1	22.4	Feb-2015	NA	NA	Feb-2015	NA	NA	Feb-2015	NA	NA	Feb-2015	NA	NA	Feb-2015	NA	NA
Standard deviation	1.04	0.81	Mar-2015	NA	NA	Mar-2015	19.6	20.6	Mar-2015	21.5	23.5	Mar-2015	NA	NA	Mar-2015	NA	NA
			Apr-2015	19.3	21.3	Apr-2015	20.2	22.2	Apr-2015	19.2	23.2	Apr-2015	NA	NA	Apr-2015	NA	NA
			May-2015	20.6	21.6	May-2015	21.1	23.7	May-2015	20.4	22.2	May-2015	19.8	22.4	May-2015	21.5	21
			Jun-2015	20.5	21.5	Jun-2015	20.3	23.1	Jun-2015	19.7	21.9	Jun-2015	20.4	22.8	Jun-2015	20.7	22.3
			Mean	20.6	21.8	Mean	20.3	22.2	Mean	19.9	22.5	Mean	20.6	22	Mean	20.2	22.3
			Standard deviation	1.64	0.79	Standard deviation	0.64	1.16	Standard deviation	0.94	0.83	Standard deviation	0.67	1.25	Standard deviation	0.83	1.22

## Sheet: Song types
CS-4										GS-1										GS-2										GS-3										GS-4
Month	Sample size	Monthly mean HF 1st component (Hz)	Monthly mean HF 2nd component (Hz)	Mean INI of note type A (s)	Standard deviation	Standard error of the mean	Mean INI of note type B (s)	Standard deviation	Standard error of the mean	Month	Sample size	Monthly mean HF 1st component (Hz)	Monthly mean HF 2nd component (Hz)	Mean INI of note type A (s)	Standard deviation	Standard error of the mean	Mean INI of note type B (s)	Standard deviation	Standard error of the mean	Month	Sample size	Monthly mean HF 1st component (Hz)	Monthly mean HF 2nd component (Hz)	Mean INI of note type A (s)	Standard deviation	Standard error of the mean	Mean INI of note type B (s)	Standard deviation	Standard error of the mean	Month	Sample size	Monthly mean HF 1st component (Hz)	Monthly mean HF 2nd component (Hz)	Mean INI of note type A (s)	Standard deviation	Standard error of the mean	Mean INI of note type B (s)	Standard deviation	Standard error of the mean	Month	Sample size	Monthly mean HF 1st component (Hz)	Monthly mean HF 2nd component (Hz)	Mean INI of note type A (s)	Standard deviation	Standard error of the mean	Mean INI of note type B (s)	Standard deviation	Standard error of the mean
Feb-2017	7	78.7	92.3	21.8	1.25	0.472	12.8	1.34	0.506	May-2014	7	81.6	68.1	21.3	1.24	0.469	10.6	1.37	0.518	May-2014	4	81.4	66	17.1	1.47	0.735	11.7	1.03	0.515	May-2014	NA	NA	NA	NA	NA	NA	NA	NA	NA	May-2014	6	78	68.9	22	1.77	0.723	10.9	1.36	0.555
Mar-2017	20	78.5	85.8	23.2	1.52	0.34	9.8	1.62	0.362	Jun-2014	166	79	67.9	21.9	1.36	0.106	9.8	1.46	0.113	Jun-2014	13	76.8	65.2	18.1	1.29	0.358	13.3	1.34	0.372	Jun-2014	11	76.5	69.2	20.5	1.58	0.476	11.9	1.44	0.434	Jun-2014	28	74.1	66.7	21.6	1.21	0.229	9.1	1.4	0.265
Apr-2017	14	77.2	88.5	21.6	1.3	0.347	12	1.16	0.31	Jul-2014	356	78.9	69.6	22.6	1.14	0.06	11.9	1.58	0.084	Jul-2014	8	78.1	66.8	22.4	1.67	0.59	11.9	1.44	0.509	Jul-2014	75	75.3	71	20.4	1.69	0.195	9.6	1.82	0.21	Jul-2014	149	72.5	68.4	21.3	1.13	0.093	11.3	1.52	0.125
May-2017	13	75.3	88.2	20.4	1.47	0.408	8.8	1.51	0.419	Aug-2014	24	77.9	66.1	18.7	1.87	0.382	12.9	1.13	0.231	Aug-2014	3	79.5	69.7	19.4	1.94	1.12	9	1.52	0.878	Aug-2014	9	78.1	65	23.1	1.9	0.633	7.2	1.65	0.55	Aug-2014	280	73.3	69.1	19.1	1.02	0.061	12.6	1.07	0.064
Jun-2017	399	78.5	85.1	18.5	1.12	0.056	12.7	1.24	0.062	Sep-2014	71	80.6	69.8	21	1.65	0.196	10.4	1.03	1.234	Sep-2014	31	81	64.3	22.1	1.12	0.201	8.8	1.21	0.217	Sep-2014	19	73.2	68.9	18.5	1.06	0.243	13.2	1.05	0.241	Sep-2014	19	74.6	64	21.1	1.48	0.34	8.9	1.23	0.282
Jul-2017	44	75.9	86.7	19.3	1.08	0.163	13.6	1.03	0.155	Oct-2014	7	75.5	64.7	20.6	1.39	0.525	11.3	1.54	0.582	Oct-2014	4	74.9	68.7	18.1	1.44	0.72	9.7	1.11	0.555	Oct-2014	17	75.2	65.4	21.6	1.57	0.381	11.4	1.45	0.352	Oct-2014	37	78.5	67.5	21.3	1.76	0.289	8.3	1.55	0.255
Aug-2017	28	78.9	89.7	22.1	1.37	0.259	10	1.49	0.282	Nov-2014	4	78.2	67.3	18.3	1.12	0.56	13.1	1.15	0.575	Nov-2014	NA	NA	NA	NA	NA	NA	NA	NA	NA	Nov-2014	19	73.4	63.5	23.1	1.35	0.31	8.7	1.36	0.312	Nov-2014	2	76.1	69.6	22.8	1.35	0.955	11.9	1.09	0.771
Sep-2017	4	78	89.2	19.2	1.41	0.705	8.5	1.32	0.66	Dec-2014	2	77.7	70.7	19.9	1.68	1.188	9.5	1.36	0.962	Dec-2014	NA	NA	NA	NA	NA	NA	NA	NA	NA	Dec-2014	14	77.6	70.9	19.5	1.46	0.39	9.5	1.22	0.326	Dec-2014	NA	NA	NA	NA	NA	NA	NA	NA	NA
										Jan-2015	0	NA	NA	NA	NA	NA	NA	NA	NA	Jan-2015	NA	NA	NA	NA	NA	NA	NA	NA	NA	Jan-2015	NA	NA	NA	NA	NA	NA	NA	NA	NA	Jan-2015	NA	NA	NA	NA	NA	NA	NA	NA	NA
Mean		77.6	88.2	20.8			11			Feb-2015	0	NA	NA	NA	NA	NA	NA	NA	NA	Feb-2015	NA	NA	NA	NA	NA	NA	NA	NA	NA	Feb-2015	NA	NA	NA	NA	NA	NA	NA	NA	NA	Feb-2015	NA	NA	NA	NA	NA	NA	NA	NA	NA
Standard deviation		1.36	2.32	1.66			1.98			Mar-2015	0	NA	NA	NA	NA	NA	NA	NA	NA	Mar-2015	10	78.6	67.8	22	1.58	0.5	9.2	1.08	0.342	Mar-2015	5	78.5	68.7	19.1	1.21	0.541	8.7	1.08	0.483	Mar-2015	NA	NA	NA	NA	NA	NA	NA	NA	NA
										Apr-2015	13	75.4	67.3	18.1	1.52	0.422	13.9	1.48	0.41	Apr-2015	10	77.9	68.2	20.6	1.53	0.484	12.1	1.87	0.591	Apr-2015	10	79.6	67.8	21.4	1.19	0.376	12.3	1.41	0.446	Apr-2015	NA	NA	NA	NA	NA	NA	NA	NA	NA
										May-2015	66	78.4	66.9	21.1	1.34	0.165	11.9	1.54	0.19	May-2015	66	73.2	63.1	21.8	1.22	0.15	10.4	1.67	0.206	May-2015	7	77.6	65.1	22.5	1.55	0.586	9.8	1.63	0.616	May-2015	18	78.6	66.8	19.9	1.22	0.288	9.3	1.88	0.443
										Jun-2015	80	79.1	67.9	21.9	1.54	0.172	13	1.61	0.18	Jun-2015	80	74.6	64.6	19.1	1.01	0.113	12.2	0.097	0.011	Jun-2015	25	80.1	61.9	25	1.24	0.248	13.2	1.21	0.242	Jun-2015	108	78.4	65.4	18.8	1.63	0.157	9.9	1.64	0.158
										Mean		78.4	67.8	20.5			11.5			Mean		77.6	66.4	20.1			10.8			Mean		76.8	67	21.3			10.5			Mean		76	67.4	20.9			10.2
										Standard deviation		1.85	1.72	1.54			1.74			Standard deviation		2.73	2.15	1.96			1.6			Standard deviation		2.32	3.03	1.98			2.01			Standard deviation		2.45	1.85	1.34			1.49
[truncated: 10 more columns]

## Sheet: Training dataset - Cook Strait
Trial 1			Trial 2			Trial 3			Trial 4			Trial 5			Trial 6			Trial 7			Trial 8			Trial 9			Trial 10
Filename	Reality of 'doublet' calls	Detection of 'doublet' calls	Filename	Reality of 'doublet' calls	Detection of 'doublet' calls	Filename	Reality of 'doublet' calls	Detection of 'doublet' calls	Filename	Reality of 'doublet' calls	Detection of 'doublet' calls	Filename	Reality of 'doublet' calls	Detection of 'doublet' calls	Filename	Reality of 'doublet' calls	Detection of 'doublet' calls	Filename	Reality of 'doublet' calls	Detection of 'doublet' calls	Filename	Reality of 'doublet' calls	Detection of 'doublet' calls	Filename	Reality of 'doublet' calls	Detection of 'doublet' calls	Filename	Reality of 'doublet' calls	Detection of 'doublet' calls
AMAR492.1.20170426T081510Z.wav	3	1	AMAR492.1.20170426T081510Z.wav	3	3	AMAR492.1.20170426T081510Z.wav	3	No Fin Whale Detected	AMAR492.1.20170426T081510Z.wav	3	1	AMAR492.1.20170426T081510Z.wav	3	No Fin Whale Detected	AMAR492.1.20170426T081510Z.wav	3	1	AMAR492.1.20170426T081510Z.wav	3	No Fin Whale Detected	AMAR492.1.20170426T081510Z.wav	3	3	AMAR492.1.20170426T081510Z.wav	3	1	AMAR492.1.20170426T081510Z.wav	3	3
AMAR492.1.20170428T134510Z.wav	4	1	AMAR492.1.20170428T134510Z.wav	4	1	AMAR492.1.20170428T134510Z.wav	4	No Fin Whale Detected	AMAR492.1.20170428T134510Z.wav	4	1	AMAR492.1.20170428T134510Z.wav	4	No Fin Whale Detected	AMAR492.1.20170428T134510Z.wav	4	1	AMAR492.1.20170428T134510Z.wav	4	No Fin Whale Detected	AMAR492.1.20170428T134510Z.wav	4	4	AMAR492.1.20170428T134510Z.wav	4	2	AMAR492.1.20170428T134510Z.wav	4	4
AMAR492.1.20170501T020010Z.wav	5	1	AMAR492.1.20170501T020010Z.wav	5	1	AMAR492.1.20170501T020010Z.wav	5	No Fin Whale Detected	AMAR492.1.20170501T020010Z.wav	5	1	AMAR492.1.20170501T020010Z.wav	5	No Fin Whale Detected	AMAR492.1.20170501T020010Z.wav	5	1	AMAR492.1.20170501T020010Z.wav	5	No Fin Whale Detected	AMAR492.1.20170501T020010Z.wav	5	5	AMAR492.1.20170501T020010Z.wav	5	4	AMAR492.1.20170501T020010Z.wav	5	5
AMAR492.1.20170506T221510Z.wav	3	1	AMAR492.1.20170506T221510Z.wav	3	1	AMAR492.1.20170506T221510Z.wav	3	No Fin Whale Detected	AMAR492.1.20170506T221510Z.wav	3	1	AMAR492.1.20170506T221510Z.wav	3	No Fin Whale Detected	AMAR492.1.20170506T221510Z.wav	3	1	AMAR492.1.20170506T221510Z.wav	3	No Fin Whale Detected	AMAR492.1.20170506T221510Z.wav	3	1	AMAR492.1.20170506T221510Z.wav	3	1	AMAR492.1.20170506T221510Z.wav	3	3
AMAR492.1.20170511T040010Z.wav	2	2	AMAR492.1.20170511T040010Z.wav	2	2	AMAR492.1.20170511T040010Z.wav	2	No Fin Whale Detected	AMAR492.1.20170511T040010Z.wav	2	2	AMAR492.1.20170511T040010Z.wav	2	No Fin Whale Detected	AMAR492.1.20170511T040010Z.wav	2	2	AMAR492.1.20170511T040010Z.wav	2	No Fin Whale Detected	AMAR492.1.20170511T040010Z.wav	2	2	AMAR492.1.20170511T040010Z.wav	2	2	AMAR492.1.20170511T040010Z.wav	2	2
AMAR492.1.20170517T050010Z.wav	6	3	AMAR492.1.20170517T050010Z.wav	6	3	AMAR492.1.20170517T050010Z.wav	6	No Fin Whale Detected	AMAR492.1.20170517T050010Z.wav	6	3	AMAR492.1.20170517T050010Z.wav	6	No Fin Whale Detected	AMAR492.1.20170517T050010Z.wav	6	2	AMAR492.1.20170517T050010Z.wav	6	No Fin Whale Detected	AMAR492.1.20170517T050010Z.wav	6	2	AMAR492.1.20170517T050010Z.wav	6	2	AMAR492.1.20170517T050010Z.wav	6	6
AMAR492.1.20170523T003010Z.wav	3	1	AMAR492.1.20170523T003010Z.wav	3	1	AMAR492.1.20170523T003010Z.wav	3	No Fin Whale Detected	AMAR492.1.20170523T003010Z.wav	3	1	AMAR492.1.20170523T003010Z.wav	3	No Fin Whale Detected	AMAR492.1.20170523T003010Z.wav	3	1	AMAR492.1.20170523T003010Z.wav	3	No Fin Whale Detected	AMAR492.1.20170523T003010Z.wav	3	1	AMAR492.1.20170523T003010Z.wav	3	1	AMAR492.1.20170523T003010Z.wav	3	3
AMAR492.1.20170523T004510Z.wav	5	2	AMAR492.1.20170523T004510Z.wav	5	2	AMAR492.1.20170523T004510Z.wav	5	No Fin Whale Detected	AMAR492.1.20170523T004510Z.wav	5	2	AMAR492.1.20170523T004510Z.wav	5	No Fin Whale Detected	AMAR492.1.20170523T004510Z.wav	5	2	AMAR492.1.20170523T004510Z.wav	5	No Fin Whale Detected	AMAR492.1.20170523T004510Z.wav	5	2	AMAR492.1.20170523T004510Z.wav	5	2	AMAR492.1.20170523T004510Z.wav	5	5
AMAR492.1.20170625T213010Z.wav	9	9	AMAR492.1.20170625T213010Z.wav	9	6	AMAR492.1.20170625T213010Z.wav	9	No Fin Whale Detected	AMAR492.1.20170625T213010Z.wav	9	9	AMAR492.1.20170625T213010Z.wav	9	No Fin Whale Detected	AMAR492.1.20170625T213010Z.wav	9	6	AMAR492.1.20170625T213010Z.wav	9	No Fin Whale Detected	AMAR492.1.20170625T213010Z.wav	9	6	AMAR492.1.20170625T213010Z.wav	9	2	AMAR492.1.20170625T213010Z.wav	9	9
AMAR492.1.20170625T220010Z.wav	7	2	AMAR492.1.20170625T220010Z.wav	7	7	AMAR492.1.20170625T220010Z.wav	7	No Fin Whale Detected	AMAR492.1.20170625T220010Z.wav	7	7	AMAR492.1.20170625T220010Z.wav	7	No Fin Whale Detected	AMAR492.1.20170625T220010Z.wav	7	4	AMAR492.1.20170625T220010Z.wav	7	No Fin Whale Detected	AMAR492.1.20170625T220010Z.wav	7	4	AMAR492.1.20170625T220010Z.wav	7	4	AMAR492.1.20170625T220010Z.wav	7	7
AMAR492.1.20170625T221510Z.wav	14	4	AMAR492.1.20170625T221510Z.wav	14	10	AMAR492.1.20170625T221510Z.wav	14	No Fin Whale Detected	AMAR492.1.20170625T221510Z.wav	14	14	AMAR492.1.20170625T221510Z.wav	14	No Fin Whale Detected	AMAR492.1.20170625T221510Z.wav	14	10	AMAR492.1.20170625T221510Z.wav	14	No Fin Whale Detected	AMAR492.1.20170625T221510Z.wav	14	13	AMAR492.1.20170625T221510Z.wav	14	2	AMAR492.1.20170625T221510Z.wav	14	14
AMAR492.1.20170626T020010Z.wav	15	1	AMAR492.1.20170626T020010Z.wav	15	8	AMAR492.1.20170626T020010Z.wav	15	No Fin Whale Detected	AMAR492.1.20170626T020010Z.wav	15	15	AMAR492.1.20170626T020010Z.wav	15	No Fin Whale Detected	AMAR492.1.20170626T020010Z.wav	15	8	AMAR492.1.20170626T020010Z.wav	15	No Fin Whale Detected	AMAR492.1.20170626T020010Z.wav	15	11	AMAR492.1.20170626T020010Z.wav	15	6	AMAR492.1.20170626T020010Z.wav	15	15
AMAR492.1.20170626T041510Z.wav	12	5	AMAR492.1.20170626T041510Z.wav	12	6	AMAR492.1.20170626T041510Z.wav	12	No Fin Whale Detected	AMAR492.1.20170626T041510Z.wav	12	12	AMAR492.1.20170626T041510Z.wav	12	No Fin Whale Detected	AMAR492.1.20170626T041510Z.wav	12	6	AMAR492.1.20170626T041510Z.wav	12	No Fin Whale Detected	AMAR492.1.20170626T041510Z.wav	12	10	AMAR492.1.20170626T041510Z.wav	12	4	AMAR492.1.20170626T041510Z.wav	12	12
AMAR492.1.20170626T043010Z.wav	15	1	AMAR492.1.20170626T043010Z.wav	15	6	AMAR492.1.20170626T043010Z.wav	15	No Fin Whale Detected	AMAR492.1.20170626T043010Z.wav	15	11	AMAR492.1.20170626T043010Z.wav	15	No Fin Whale Detected	AMAR492.1.20170626T043010Z.wav	15	6	AMAR492.1.20170626T043010Z.wav	15	No Fin Whale Detected	AMAR492.1.20170626T043010Z.wav	15	10	AMAR492.1.20170626T043010Z.wav	15	8	AMAR492.1.20170626T043010Z.wav	15	15
AMAR492.1.20170626T064510Z.wav	19	1	AMAR492.1.20170626T064510Z.wav	19	3	AMAR492.1.20170626T064510Z.wav	19	No Fin Whale Detected	AMAR492.1.20170626T064510Z.wav	19	18	AMAR492.1.20170626T064510Z.wav	19	No Fin Whale Detected	AMAR492.1.20170626T064510Z.wav	19	3	AMAR492.1.20170626T064510Z.wav	19	No Fin Whale Detected	AMAR492.1.20170626T064510Z.wav	19	9	AMAR492.1.20170626T064510Z.wav	19	9	AMAR492.1.20170626T064510Z.wav	19	19
AMAR492.1.20170626T070010Z.wav	21	9	AMAR492.1.20170626T070010Z.wav	21	18	AMAR492.1.20170626T070010Z.wav	21	No Fin Whale Detected	AMAR492.1.20170626T070010Z.wav	21	19	AMAR492.1.20170626T070010Z.wav	21	No Fin Whale Detected	AMAR492.1.20170626T070010Z.wav	21	8	AMAR492.1.20170626T070010Z.wav	21	No Fin Whale Detected	AMAR492.1.20170626T070010Z.wav	21	8	AMAR492.1.20170626T070010Z.wav	21	8	AMAR492.1.20170626T070010Z.wav	21	21
AMAR492.1.20170626T074510Z.wav	23	7	AMAR492.1.20170626T074510Z.wav	23	15	AMAR492.1.20170626T074510Z.wav	23	No Fin Whale Detected	AMAR492.1.20170626T074510Z.wav	23	18	AMAR492.1.20170626T074510Z.wav	23	No Fin Whale Detected	AMAR492.1.20170626T074510Z.wav	23	7	AMAR492.1.20170626T074510Z.wav	23	No Fin Whale Detected	AMAR492.1.20170626T074510Z.wav	23	15	AMAR492.1.20170626T074510Z.wav	23	5	AMAR492.1.20170626T074510Z.wav	23	23
AMAR492.1.20170626T080010Z.wav	20	6	AMAR492.1.20170626T080010Z.wav	20	12	AMAR492.1.20170626T080010Z.wav	20	No Fin Whale Detected	AMAR492.1.20170626T080010Z.wav	20	14	AMAR492.1.20170626T080010Z.wav	20	No Fin Whale Detected	AMAR492.1.20170626T080010Z.wav	20	3	AMAR492.1.20170626T080010Z.wav	20	No Fin Whale Detected	AMAR492.1.20170626T080010Z.wav	20	16	AMAR492.1.20170626T080010Z.wav	20	4	AMAR492.1.20170626T080010Z.wav	20	20
AMAR492.1.20170626T081510Z.wav	18	8	AMAR492.1.20170626T081510Z.wav	18	18	AMAR492.1.20170626T081510Z.wav	18	No Fin Whale Detected	AMAR492.1.20170626T081510Z.wav	18	15	AMAR492.1.20170626T081510Z.wav	18	No Fin Whale Detected	AMAR492.1.20170626T081510Z.wav	18	4	AMAR492.1.20170626T081510Z.wav	18	No Fin Whale Detected	AMAR492.1.20170626T081510Z.wav	18	4	AMAR492.1.20170626T081510Z.wav	18	2	AMAR492.1.20170626T081510Z.wav	18	18
AMAR492.1.20170626T083010Z.wav	15	7	AMAR492.1.20170626T083010Z.wav	15	14	AMAR492.1.20170626T083010Z.wav	15	No Fin Whale Detected	AMAR492.1.20170626T083010Z.wav	15	14	AMAR492.1.20170626T083010Z.wav	15	No Fin Whale Detected	AMAR492.1.20170626T083010Z.wav	15	14	AMAR492.1.20170626T083010Z.wav	15	No Fin Whale Detected	AMAR492.1.20170626T083010Z.wav	15	14	AMAR492.1.20170626T083010Z.wav	15	1	AMAR492.1.20170626T083010Z.wav	15	15
AMAR492.1.20170626T113010Z.wav	5	5	AMAR492.1.20170626T113010Z.wav	5	4	AMAR492.1.20170626T113010Z.wav	5	No Fin Whale Detected	AMAR492.1.20170626T113010Z.wav	5	5	AMAR492.1.20170626T113010Z.wav	5	No Fin Whale Detected	AMAR492.1.20170626T113010Z.wav	5	4	AMAR492.1.20170626T113010Z.wav	5	No Fin Whale Detected	AMAR492.1.20170626T113010Z.wav	5	4	AMAR492.1.20170626T113010Z.wav	5	4	AMAR492.1.20170626T113010Z.wav	5	5
AMAR492.1.20170626T114510Z.wav	19	3	AMAR492.1.20170626T114510Z.wav	19	15	AMAR492.1.20170626T114510Z.wav	19	No Fin Whale Detected	AMAR492.1.20170626T114510Z.wav	19	16	AMAR492.1.20170626T114510Z.wav	19	No Fin Whale Detected	AMAR492.1.20170626T114510Z.wav	19	14	AMAR492.1.20170626T114510Z.wav	19	No Fin Whale Detected	AMAR492.1.20170626T114510Z.wav	19	6	AMAR492.1.20170626T114510Z.wav	19	6	AMAR492.1.20170626T114510Z.wav	19	19
AMAR492.1.20170626T120010Z.wav	19	2	AMAR492.1.20170626T120010Z.wav	19	19	AMAR492.1.20170626T120010Z.wav	19	No Fin Whale Detected	AMAR492.1.20170626T120010Z.wav	19	18	AMAR492.1.20170626T120010Z.wav	19	No Fin Whale Detected	AMAR492.1.20170626T120010Z.wav	19	19	AMAR492.1.20170626T120010Z.wav	19	No Fin Whale Detected	AMAR492.1.20170626T120010Z.wav	19	12	AMAR492.1.20170626T120010Z.wav	19	5	AMAR492.1.20170626T120010Z.wav	19	19
AMAR492.1.20170626T134510Z.wav	14	6	AMAR492.1.20170626T134510Z.wav	14	14	AMAR492.1.20170626T134510Z.wav	14	No Fin Whale Detected	AMAR492.1.20170626T134510Z.wav	14	14	AMAR492.1.20170626T134510Z.wav	14	No Fin Whale Detected	AMAR492.1.20170626T134510Z.wav	14	12	AMAR492.1.20170626T134510Z.wav	14	No Fin Whale Detected	AMAR492.1.20170626T134510Z.wav	14	9	AMAR492.1.20170626T134510Z.wav	14	1	AMAR492.1.20170626T134510Z.wav	14	14
AMAR492.1.20170626T140010Z.wav	18	4	AMAR492.1.20170626T140010Z.wav	18	18	AMAR492.1.20170626T140010Z.wav	18	No Fin Whale Detected	AMAR492.1.20170626T140010Z.wav	18	18	AMAR492.1.20170626T140010Z.wav	18	No Fin Whale Detected	AMAR492.1.20170626T140010Z.wav	18	16	AMAR492.1.20170626T140010Z.wav	18	No Fin Whale Detected	AMAR492.1.20170626T140010Z.wav	18	16	AMAR492.1.20170626T140010Z.wav	18	3	AMAR492.1.20170626T140010Z.wav	18	18
AMAR492.1.20170626T141510Z.wav	17	7	AMAR492.1.20170626T141510Z.wav	17	17	AMAR492.1.20170626T141510Z.wav	17	No Fin Whale Detected	AMAR492.1.20170626T141510Z.wav	17	17	AMAR492.1.20170626T141510Z.wav	17	No Fin Whale Detected	AMAR492.1.20170626T141510Z.wav	17	3	AMAR492.1.20170626T141510Z.wav	17	No Fin Whale Detected	AMAR492.1.20170626T141510Z.wav	17	11	AMAR492.1.20170626T141510Z.wav	17	4	AMAR492.1.20170626T141510Z.wav	17	17
AMAR492.1.20170626T143010Z.wav	18	2	AMAR492.1.20170626T143010Z.wav	18	18	AMAR492.1.20170626T143010Z.wav	18	No Fin Whale Detected	AMAR492.1.20170626T143010Z.wav	18	16	AMAR492.1.20170626T143010Z.wav	18	No Fin Whale Detected	AMAR492.1.20170626T143010Z.wav	18	18	AMAR492.1.20170626T143010Z.wav	18	No Fin Whale Detected	AMAR492.1.20170626T143010Z.wav	18	18	AMAR492.1.20170626T143010Z.wav	18	6	AMAR492.1.20170626T143010Z.wav	18	18
AMAR492.1.20170626T144510Z.wav	17	3	AMAR492.1.20170626T144510Z.wav	17	17	AMAR492.1.20170626T144510Z.wav	17	No Fin Whale Detected	AMAR492.1.20170626T144510Z.wav	17	17	AMAR492.1.20170626T144510Z.wav	17	No Fin Whale Detected	AMAR492.1.20170626T144510Z.wav	17	8	AMAR492.1.20170626T144510Z.wav	17	No Fin Whale Detected	AMAR492.1.20170626T144510Z.wav	17	10	AMAR492.1.20170626T144510Z.wav	17	3	AMAR492.1.20170626T144510Z.wav	17	17
AMAR492.1.20170626T150010Z.wav	17	4	AMAR492.1.20170626T150010Z.wav	17	12	AMAR492.1.20170626T150010Z.wav	17	No Fin Whale Detected	AMAR492.1.20170626T150010Z.wav	17	16	AMAR492.1.20170626T150010Z.wav	17	No Fin Whale Detected	AMAR492.1.20170626T150010Z.wav	17	6	AMAR492.1.20170626T150010Z.wav	17	No Fin Whale Detected	AMAR492.1.20170626T150010Z.wav	17	13	AMAR492.1.20170626T150010Z.wav	17	7	AMAR492.1.20170626T150010Z.wav	17	17
AMAR492.1.20170626T151510Z.wav	11	8	AMAR492.1.20170626T151510Z.wav	11	9	AMAR492.1.20170626T151510Z.wav	11	No Fin Whale Detected	AMAR492.1.20170626T151510Z.wav	11	11	AMAR492.1.20170626T151510Z.wav	11	No Fin Whale Detected	AMAR492.1.20170626T151510Z.wav	11	9	AMAR492.1.20170626T151510Z.wav	11	No Fin Whale Detected	AMAR492.1.20170626T151510Z.wav	11	9	AMAR492.1.20170626T151510Z.wav	11	2	AMAR492.1.20170626T151510Z.wav	11	11
AMAR492.1.20170626T174510Z.wav	14	5	AMAR492.1.20170626T174510Z.wav	14	4	AMAR492.1.20170626T174510Z.wav	14	No Fin Whale Detected	AMAR492.1.20170626T174510Z.wav	14	14	AMAR492.1.20170626T174510Z.wav	14	No Fin Whale Detected	AMAR492.1.20170626T174510Z.wav	14	4	AMAR492.1.20170626T174510Z.wav	14	No Fin Whale Detected	AMAR492.1.20170626T174510Z.wav	14	3	AMAR492.1.20170626T174510Z.wav	14	3	AMAR492.1.20170626T174510Z.wav	14	14
AMAR492.1.20170626T180010Z.wav	15	3	AMAR492.1.20170626T180010Z.wav	15	15	AMAR492.1.20170626T180010Z.wav	15	No Fin Whale Detected	AMAR492.1.20170626T180010Z.wav	15	15	AMAR492.1.20170626T180010Z.wav	15	No Fin Whale Detected	AMAR492.1.20170626T180010Z.wav	15	13	AMAR492.1.20170626T180010Z.wav	15	No Fin Whale Detected	AMAR492.1.20170626T180010Z.wav	15	13	AMAR492.1.20170626T180010Z.wav	15	8	AMAR492.1.20170626T180010Z.wav	15	15
AMAR492.1.20170626T181510Z.wav	13	1	AMAR492.1.20170626T181510Z.wav	13	12	AMAR492.1.20170626T181510Z.wav	13	No Fin Whale Detected	AMAR492.1.20170626T181510Z.wav	13	13	AMAR492.1.20170626T181510Z.wav	13	No Fin Whale Detected	AMAR492.1.20170626T181510Z.wav	13	11	AMAR492.1.20170626T181510Z.wav	13	No Fin Whale Detected	AMAR492.1.20170626T181510Z.wav	13	13	AMAR492.1.20170626T181510Z.wav	13	2	AMAR492.1.20170626T181510Z.wav	13	13
AMAR492.1.20170626T183010Z.wav	15	5	AMAR492.1.20170626T183010Z.wav	15	11	AMAR492.1.20170626T183010Z.wav	15	No Fin Whale Detected	AMAR492.1.20170626T183010Z.wav	15	15	AMAR492.1.20170626T183010Z.wav	15	No Fin Whale Detected	AMAR492.1.20170626T183010Z.wav	15	10	AMAR492.1.20170626T183010Z.wav	15	No Fin Whale Detected	AMAR492.1.20170626T183010Z.wav	15	10	AMAR492.1.20170626T183010Z.wav	15	1	AMAR492.1.20170626T183010Z.wav	15	15
AMAR498.1.20160717T213012Z.wav	No Fin Whale	No Fin Whale Detected	AMAR498.1.20160717T213012Z.wav	No Fin Whale	No Fin Whale Detected	AMAR498.1.20160717T213012Z.wav	No Fin Whale	No Fin Whale Detected	AMAR498.1.20160717T213012Z.wav	No Fin Whale	No Fin Whale Detected	AMAR498.1.20160717T213012Z.wav	No Fin Whale	No Fin Whale Detected	AMAR498.1.20160717T213012Z.wav	No Fin Whale	No Fin Whale Detected	AMAR498.1.20160717T213012Z.wav	No Fin Whale	No Fin Whale Detected	AMAR498.1.20160717T213012Z.wav	No Fin Whale	No Fin Whale Detected	AMAR498.1.20160717T213012Z.wav	No Fin Whale	No Fin Whale Detected	AMAR498.1.20160717T213012Z.wav	No Fin Whale	No Fin Whale Detected
AMAR498.1.20160718T110012Z.wav	No Fin Whale	No Fin Whale Detected	AMAR498.1.20160718T110012Z.wav	No Fin Whale	No Fin Whale Detected	AMAR498.1.20160718T110012Z.wav	No Fin Whale	No Fin Whale Detected	AMAR498.1.20160718T110012Z.wav	No Fin Whale	No Fin Whale Detected	AMAR498.1.20160718T110012Z.wav	No Fin Whale	No Fin Whale Detected	AMAR498.1.20160718T110012Z.wav	No Fin Whale	No Fin Whale Detected	AMAR498.1.20160718T110012Z.wav	No Fin Whale	No Fin Whale Detected	AMAR498.1.20160718T110012Z.wav	No Fin Whale	No Fin Whale Detected	AMAR498.1.20160718T110012Z.wav	No Fin Whale	No Fin Whale Detected	AMAR498.1.20160718T110012Z.wav	No Fin Whale	No Fin Whale Detected
AMAR498.1.20160719T014512Z.wav	No Fin Whale	No Fin Whale Detected	AMAR498.1.20160719T014512Z.wav	No Fin Whale	No Fin Whale Detected	AMAR498.1.20160719T014512Z.wav	No Fin Whale	No Fin Whale Detected	AMAR498.1.20160719T014512Z.wav	No Fin Whale	No Fin Whale Detected	AMAR498.1.20160719T014512Z.wav	No Fin Whale	No Fin Whale Detected	AMAR498.1.20160719T014512Z.wav	No Fin Whale	No Fin Whale Detected	AMAR498.1.20160719T014512Z.wav	No Fin Whale	No Fin Whale Detected	AMAR498.1.20160719T014512Z.wav	No Fin Whale	No Fin Whale Detected	AMAR498.1.20160719T014512Z.wav	No Fin Whale	No Fin Whale Detected	AMAR498.1.20160719T014512Z.wav	No Fin Whale	No Fin Whale Detected
AMAR498.1.20160721T120012Z.wav	No Fin Whale	No Fin Whale Detected	AMAR498.1.20160721T120012Z.wav	No Fin Whale	No Fin Whale Detected	AMAR498.1.20160721T120012Z.wav	No Fin Whale	No Fin Whale Detected	AMAR498.1.20160721T120012Z.wav	No Fin Whale	No Fin Whale Detected	AMAR498.1.20160721T120012Z.wav	No Fin Whale	No Fin Whale Detected	AMAR498.1.20160721T120012Z.wav	No Fin Whale	No Fin Whale Detected	AMAR498.1.20160721T120012Z.wav	No Fin Whale	No Fin Whale Detected	AMAR498.1.20160721T120012Z.wav	No Fin Whale	No Fin Whale Detected	AMAR498.1.20160721T120012Z.wav	No Fin Whale	No Fin Whale Detected	AMAR498.1.20160721T120012Z.wav	No Fin Whale	No Fin Whale Detected
AMAR498.1.20170720T124512Z.wav	No Fin Whale	No Fin Whale Detected	AMAR498.1.20170720T124512Z.wav	No Fin Whale	No Fin Whale Detected	AMAR498.1.20170720T124512Z.wav	No Fin Whale	No Fin Whale Detected	AMAR498.1.20170720T124512Z.wav	No Fin Whale	No Fin Whale Detected	AMAR498.1.20170720T124512Z.wav	No Fin Whale	No Fin Whale Detected	AMAR498.1.20170720T124512Z.wav	No Fin Whale	No Fin Whale Detected	AMAR498.1.20170720T124512Z.wav	No Fin Whale	No Fin Whale Detected	AMAR498.1.20170720T124512Z.wav	No Fin Whale	No Fin Whale Detected	AMAR498.1.20170720T124512Z.wav	No Fin Whale	No Fin Whale Detected	AMAR498.1.20170720T124512Z.wav	No Fin Whale	No Fin Whale Detected
AMAR498.1.20170721T144512Z.wav	No Fin Whale	No Fin Whale Detected	AMAR498.1.20170721T144512Z.wav	No Fin Whale	No Fin Whale Detected	AMAR498.1.20170721T144512Z.wav	No Fin Whale	No Fin Whale Detected	AMAR498.1.20170721T144512Z.wav	No Fin Whale	No Fin Whale Detected	AMAR498.1.20170721T144512Z.wav	No Fin Whale	No Fin Whale Detected	AMAR498.1.20170721T144512Z.wav	No Fin Whale	No Fin Whale Detected	AMAR498.1.20170721T144512Z.wav	No Fin Whale	No Fin Whale Detected	AMAR498.1.20170721T144512Z.wav	No Fin Whale	No Fin Whale Detected	AMAR498.1.20170721T144512Z.wav	No Fin Whale	No Fin Whale Detected	AMAR498.1.20170721T144512Z.wav	No Fin Whale	No Fin Whale Detected
AMAR498.1.20170721T213012Z.wav	No Fin Whale	No Fin Whale Detected	AMAR498.1.20170721T213012Z.wav	No Fin Whale	No Fin Whale Detected	AMAR498.1.20170721T213012Z.wav	No Fin Whale	No Fin Whale Detected	AMAR498.1.20170721T213012Z.wav	No Fin Whale	No Fin Whale Detected	AMAR498.1.20170721T213012Z.wav	No Fin Whale	No Fin Whale Detected	AMAR498.1.20170721T213012Z.wav	No Fin Whale	No Fin Whale Detected	AMAR498.1.20170721T213012Z.wav	No Fin Whale	No Fin Whale Detected	AMAR498.1.20170721T213012Z.wav	No Fin Whale	No Fin Whale Detected	AMAR498.1.20170721T213012Z.wav	No Fin Whale	No Fin Whale Detected	AMAR498.1.20170721T213012Z.wav	No Fin Whale	No Fin Whale Detected
AMAR498.1.20170821T100012Z.wav	No Fin Whale	No Fin Whale Detected	AMAR498.1.20170821T100012Z.wav	No Fin Whale	No Fin Whale Detected	AMAR498.1.20170821T100012Z.wav	No Fin Whale	No Fin Whale Detected	AMAR498.1.20170821T100012Z.wav	No Fin Whale	No Fin Whale Detected	AMAR498.1.20170821T100012Z.wav	No Fin Whale	No Fin Whale Detected	AMAR498.1.20170821T100012Z.wav	No Fin Whale	No Fin Whale Detected	AMAR498.1.20170821T100012Z.wav	No Fin Whale	No Fin Whale Detected	AMAR498.1.20170821T100012Z.wav	No Fin Whale	No Fin Whale Detected	AMAR498.1.20170821T100012Z.wav	No Fin Whale	No Fin Whale Detected	AMAR498.1.20170821T100012Z.wav	No Fin Whale	No Fin Whale Detected
AMAR498.1.20170823T081512Z.wav	No Fin Whale	No Fin Whale Detected	AMAR498.1.20170823T081512Z.wav	No Fin Whale	No Fin Whale Detected	AMAR498.1.20170823T081512Z.wav	No Fin Whale	No Fin Whale Detected	AMAR498.1.20170823T081512Z.wav	No Fin Whale	No Fin Whale Detected	AMAR498.1.20170823T081512Z.wav	No Fin Whale	No Fin Whale Detected	AMAR498.1.20170823T081512Z.wav	No Fin Whale	No Fin Whale Detected	AMAR498.1.20170823T081512Z.wav	No Fin Whale	No Fin Whale Detected	AMAR498.1.20170823T081512Z.wav	No Fin Whale	No Fin Whale Detected	AMAR498.1.20170823T081512Z.wav	No Fin Whale	No Fin Whale Detected	AMAR498.1.20170823T081512Z.wav	No Fin Whale	No Fin Whale Detected
AMAR498.1.20170823T110012Z.wav	No Fin Whale	No Fin Whale Detected	AMAR498.1.20170823T110012Z.wav	No Fin Whale	No Fin Whale Detected	AMAR498.1.20170823T110012Z.wav	No Fin Whale	No Fin Whale Detected	AMAR498.1.20170823T110012Z.wav	No Fin Whale	No Fin Whale Detected	AMAR498.1.20170823T110012Z.wav	No Fin Whale	No Fin Whale Detected	AMAR498.1.20170823T110012Z.wav	No Fin Whale	No Fin Whale Detected	AMAR498.1.20170823T110012Z.wav	No Fin Whale	No Fin Whale Detected	AMAR498.1.20170823T110012Z.wav	No Fin Whale	No Fin Whale Detected	AMAR498.1.20170823T110012Z.wav	No Fin Whale	No Fin Whale Detected	AMAR498.1.20170823T110012Z.wav	No Fin Whale	Fin Whale Detected
AMAR498.1.20170825T171512Z.wav	No Fin Whale	No Fin Whale Detected	AMAR498.1.20170825T171512Z.wav	No Fin Whale	No Fin Whale Detected	AMAR498.1.20170825T171512Z.wav	No Fin Whale	No Fin Whale Detected	AMAR498.1.20170825T171512Z.wav	No Fin Whale	No Fin Whale Detected	AMAR498.1.20170825T171512Z.wav	No Fin Whale	No Fin Whale Detected	AMAR498.1.20170825T171512Z.wav	No Fin Whale	No Fin Whale Detected	AMAR498.1.20170825T171512Z.wav	No Fin Whale	No Fin Whale Detected	AMAR498.1.20170825T171512Z.wav	No Fin Whale	No Fin Whale Detected	AMAR498.1.20170825T171512Z.wav	No Fin Whale	No Fin Whale Detected	AMAR498.1.20170825T171512Z.wav	No Fin Whale	Fin Whale Detected
AMAR490.1.20160617T221528Z.wav	No Fin Whale	No Fin Whale Detected	AMAR490.1.20160617T221528Z.wav	No Fin Whale	No Fin Whale Detected	AMAR490.1.20160617T221528Z.wav	No Fin Whale	No Fin Whale Detected	AMAR490.1.20160617T221528Z.wav	No Fin Whale	No Fin Whale Detected	AMAR490.1.20160617T221528Z.wav	No Fin Whale	No Fin Whale Detected	AMAR490.1.20160617T221528Z.wav	No Fin Whale	No Fin Whale Detected	AMAR490.1.20160617T221528Z.wav	No Fin Whale	No Fin Whale Detected	AMAR490.1.20160617T221528Z.wav	No Fin Whale	No Fin Whale Detected	AMAR490.1.20160617T221528Z.wav	No Fin Whale	No Fin Whale Detected	AMAR490.1.20160617T221528Z.wav	No Fin Whale	No Fin Whale Detected
AMAR490.1.20160618T120028Z.wav	No Fin Whale	No Fin Whale Detected	AMAR490.1.20160618T120028Z.wav	No Fin Whale	No Fin Whale Detected	AMAR490.1.20160618T120028Z.wav	No Fin Whale	No Fin Whale Detected	AMAR490.1.20160618T120028Z.wav	No Fin Whale	No Fin Whale Detected	AMAR490.1.20160618T120028Z.wav	No Fin Whale	No Fin Whale Detected	AMAR490.1.20160618T120028Z.wav	No Fin Whale	No Fin Whale Detected	AMAR490.1.20160618T120028Z.wav	No Fin Whale	No Fin Whale Detected	AMAR490.1.20160618T120028Z.wav	No Fin Whale	No Fin Whale Detected	AMAR490.1.20160618T120028Z.wav	No Fin Whale	No Fin Whale Detected	AMAR490.1.20160618T120028Z.wav	No Fin Whale	No Fin Whale Detected
AMAR490.1.20160618T181528Z.wav	No Fin Whale	No Fin Whale Detected	AMAR490.1.20160618T181528Z.wav	No Fin Whale	No Fin Whale Detected	AMAR490.1.20160618T181528Z.wav	No Fin Whale	No Fin Whale Detected	AMAR490.1.20160618T181528Z.wav	No Fin Whale	No Fin Whale Detected	AMAR490.1.20160618T181528Z.wav	No Fin Whale	No Fin Whale Detected	AMAR490.1.20160618T181528Z.wav	No Fin Whale	No Fin Whale Detected	AMAR490.1.20160618T181528Z.wav	No Fin Whale	No Fin Whale Detected	AMAR490.1.20160618T181528Z.wav	No Fin Whale	No Fin Whale Detected	AMAR490.1.20160618T181528Z.wav	No Fin Whale	No Fin Whale Detected	AMAR490.1.20160618T181528Z.wav	No Fin Whale	No Fin Whale Detected
AMAR490.1.20160619T074528Z.wav	No Fin Whale	No Fin Whale Detected	AMAR490.1.20160619T074528Z.wav	No Fin Whale	No Fin Whale Detected	AMAR490.1.20160619T074528Z.wav	No Fin Whale	No Fin Whale Detected	AMAR490.1.20160619T074528Z.wav	No Fin Whale	No Fin Whale Detected	AMAR490.1.20160619T074528Z.wav	No Fin Whale	No Fin Whale Detected	AMAR490.1.20160619T074528Z.wav	No Fin Whale	No Fin Whale Detected	AMAR490.1.20160619T074528Z.wav	No Fin Whale	No Fin Whale Detected	AMAR490.1.20160619T074528Z.wav	No Fin Whale	No Fin Whale Detected	AMAR490.1.20160619T074528Z.wav	No Fin Whale	No Fin Whale Detected	AMAR490.1.20160619T074528Z.wav	No Fin Whale	Fin Whale Detected
AMAR490.1.20160619T141528Z.wav	No Fin Whale	No Fin Whale Detected	AMAR490.1.20160619T141528Z.wav	No Fin Whale	No Fin Whale Detected	AMAR490.1.20160619T141528Z.wav	No Fin Whale	No Fin Whale Detected	AMAR490.1.20160619T141528Z.wav	No Fin Whale	No Fin Whale Detected	AMAR490.1.20160619T141528Z.wav	No Fin Whale	No Fin Whale Detected	AMAR490.1.20160619T141528Z.wav	No Fin Whale	No Fin Whale Detected	AMAR490.1.20160619T141528Z.wav	No Fin Whale	No Fin Whale Detected	AMAR490.1.20160619T141528Z.wav	No Fin Whale	No Fin Whale Detected	AMAR490.1.20160619T141528Z.wav	No Fin Whale	No Fin Whale Detected	AMAR490.1.20160619T141528Z.wav	No Fin Whale	No Fin Whale Detected
AMAR490.1.20160620T204528Z.wav	No Fin Whale	No Fin Whale Detected	AMAR490.1.20160620T204528Z.wav	No Fin Whale	No Fin Whale Detected	AMAR490.1.20160620T204528Z.wav	No Fin Whale	No Fin Whale Detected	AMAR490.1.20160620T204528Z.wav	No Fin Whale	No Fin Whale Detected	AMAR490.1.20160620T204528Z.wav	No Fin Whale	No Fin Whale Detected	AMAR490.1.20160620T204528Z.wav	No Fin Whale	No Fin Whale Detected	AMAR490.1.20160620T204528Z.wav	No Fin Whale	No Fin Whale Detected	AMAR490.1.20160620T204528Z.wav	No Fin Whale	No Fin Whale Detected	AMAR490.1.20160620T204528Z.wav	No Fin Whale	No Fin Whale Detected	AMAR490.1.20160620T204528Z.wav	No Fin Whale	No Fin Whale Detected
AMAR490.1.20160826T061528Z.wav	No Fin Whale	No Fin Whale Detected	AMAR490.1.20160826T061528Z.wav	No Fin Whale	No Fin Whale Detected	AMAR490.1.20160826T061528Z.wav	No Fin Whale	No Fin Whale Detected	AMAR490.1.20160826T061528Z.wav	No Fin Whale	No Fin Whale Detected	AMAR490.1.20160826T061528Z.wav	No Fin Whale	No Fin Whale Detected	AMAR490.1.20160826T061528Z.wav	No Fin Whale	No Fin Whale Detected	AMAR490.1.20160826T061528Z.wav	No Fin Whale	No Fin Whale Detected	AMAR490.1.20160826T061528Z.wav	No Fin Whale	No Fin Whale Detected	AMAR490.1.20160826T061528Z.wav	No Fin Whale	No Fin Whale Detected	AMAR490.1.20160826T061528Z.wav	No Fin Whale	Fin Whale Detected
AMAR490.1.20160826T104528Z.wav	No Fin Whale	No Fin Whale Detected	AMAR490.1.20160826T104528Z.wav	No Fin Whale	No Fin Whale Detected	AMAR490.1.20160826T104528Z.wav	No Fin Whale	No Fin Whale Detected	AMAR490.1.20160826T104528Z.wav	No Fin Whale	No Fin Whale Detected	AMAR490.1.20160826T104528Z.wav	No Fin Whale	No Fin Whale Detected	AMAR490.1.20160826T104528Z.wav	No Fin Whale	No Fin Whale Detected	AMAR490.1.20160826T104528Z.wav	No Fin Whale	No Fin Whale Detected	AMAR490.1.20160826T104528Z.wav	No Fin Whale	No Fin Whale Detected	AMAR490.1.20160826T104528Z.wav	No Fin Whale	No Fin Whale Detected	AMAR490.1.20160826T104528Z.wav	No Fin Whale	No Fin Whale Detected
AMAR490.1.20160826T160028Z.wav	No Fin Whale	No Fin Whale Detected	AMAR490.1.20160826T160028Z.wav	No Fin Whale	No Fin Whale Detected	AMAR490.1.20160826T160028Z.wav	No Fin Whale	No Fin Whale Detected	AMAR490.1.20160826T160028Z.wav	No Fin Whale	No Fin Whale Detected	AMAR490.1.20160826T160028Z.wav	No Fin Whale	No Fin Whale Detected	AMAR490.1.20160826T160028Z.wav	No Fin Whale	No Fin Whale Detected	AMAR490.1.20160826T160028Z.wav	No Fin Whale	No Fin Whale Detected	AMAR490.1.20160826T160028Z.wav	No Fin Whale	No Fin Whale Detected	AMAR490.1.20160826T160028Z.wav	No Fin Whale	No Fin Whale Detected	AMAR490.1.20160826T160028Z.wav	No Fin Whale	No Fin Whale Detected
AMAR490.1.20160826T200028Z.wav	No Fin Whale	No Fin Whale Detected	AMAR490.1.20160826T200028Z.wav	No Fin Whale	No Fin Whale Detected	AMAR490.1.20160826T200028Z.wav	No Fin Whale	No Fin Whale Detected	AMAR490.1.20160826T200028Z.wav	No Fin Whale	No Fin Whale Detected	AMAR490.1.20160826T200028Z.wav	No Fin Whale	No Fin Whale Detected	AMAR490.1.20160826T200028Z.wav	No Fin Whale	No Fin Whale Detected	AMAR490.1.20160826T200028Z.wav	No Fin Whale	No Fin Whale Detected	AMAR490.1.20160826T200028Z.wav	No Fin Whale	No Fin Whale Detected	AMAR490.1.20160826T200028Z.wav	No Fin Whale	No Fin Whale Detected	AMAR490.1.20160826T200028Z.wav	No Fin Whale	Fin Whale Detected
AMAR490.1.20160827T141528Z.wav	No Fin Whale	No Fin Whale Detected	AMAR490.1.20160827T141528Z.wav	No Fin Whale	No Fin Whale Detected	AMAR490.1.20160827T141528Z.wav	No Fin Whale	No Fin Whale Detected	AMAR490.1.20160827T141528Z.wav	No Fin Whale	No Fin Whale Detected	AMAR490.1.20160827T141528Z.wav	No Fin Whale	No Fin Whale Detected	AMAR490.1.20160827T141528Z.wav	No Fin Whale	No Fin Whale Detected	AMAR490.1.20160827T141528Z.wav	No Fin Whale	No Fin Whale Detected	AMAR490.1.20160827T141528Z.wav	No Fin Whale	No Fin Whale Detected	AMAR490.1.20160827T141528Z.wav	No Fin Whale	No Fin Whale Detected	AMAR490.1.20160827T141528Z.wav	No Fin Whale	No Fin Whale Detected
AMAR490.1.20160827T231528Z.wav	No Fin Whale	No Fin Whale Detected	AMAR490.1.20160827T231528Z.wav	No Fin Whale	No Fin Whale Detected	AMAR490.1.20160827T231528Z.wav	No Fin Whale	No Fin Whale Detected	AMAR490.1.20160827T231528Z.wav	No Fin Whale	No Fin Whale Detected	AMAR490.1.20160827T231528Z.wav	No Fin Whale	No Fin Whale Detected	AMAR490.1.20160827T231528Z.wav	No Fin Whale	No Fin Whale Detected	AMAR490.1.20160827T231528Z.wav	No Fin Whale	No Fin Whale Detected	AMAR490.1.20160827T231528Z.wav	No Fin Whale	No Fin Whale Detected	AMAR490.1.20160827T231528Z.wav	No Fin Whale	No Fin Whale Detected	AMAR490.1.20160827T231528Z.wav	No Fin Whale	No Fin Whale Detected
AMAR490.1.20161013T041528Z.wav	No Fin Whale	No Fin Whale Detected	AMAR490.1.20161013T041528Z.wav	No Fin Whale	No Fin Whale Detected	AMAR490.1.20161013T041528Z.wav	No Fin Whale	No Fin Whale Detected	AMAR490.1.20161013T041528Z.wav	No Fin Whale	No Fin Whale Detected	AMAR490.1.20161013T041528Z.wav	No Fin Whale	No Fin Whale Detected	AMAR490.1.20161013T041528Z.wav	No Fin Whale	No Fin Whale Detected	AMAR490.1.20161013T041528Z.wav	No Fin Whale	No Fin Whale Detected	AMAR490.1.20161013T041528Z.wav	No Fin Whale	No Fin Whale Detected	AMAR490.1.20161013T041528Z.wav	No Fin Whale	No Fin Whale Detected	AMAR490.1.20161013T041528Z.wav	No Fin Whale	No Fin Whale Detected
AMAR490.1.20161013T150028Z.wav	No Fin Whale	No Fin Whale Detected	AMAR490.1.20161013T150028Z.wav	No Fin Whale	No Fin Whale Detected	AMAR490.1.20161013T150028Z.wav	No Fin Whale	No Fin Whale Detected	AMAR490.1.20161013T150028Z.wav	No Fin Whale	No Fin Whale Detected	AMAR490.1.20161013T150028Z.wav	No Fin Whale	No Fin Whale Detected	AMAR490.1.20161013T150028Z.wav	No Fin Whale	No Fin Whale Detected	AMAR490.1.20161013T150028Z.wav	No Fin Whale	No Fin Whale Detected	AMAR490.1.20161013T150028Z.wav	No Fin Whale	No Fin Whale Detected	AMAR490.1.20161013T150028Z.wav	No Fin Whale	No Fin Whale Detected	AMAR490.1.20161013T150028Z.wav	No Fin Whale	No Fin Whale Detected
AMAR490.1.20161013T211528Z.wav	No Fin Whale	No Fin Whale Detected	AMAR490.1.20161013T211528Z.wav	No Fin Whale	No Fin Whale Detected	AMAR490.1.20161013T211528Z.wav	No Fin Whale	No Fin Whale Detected	AMAR490.1.20161013T211528Z.wav	No Fin Whale	No Fin Whale Detected	AMAR490.1.20161013T211528Z.wav	No Fin Whale	No Fin Whale Detected	AMAR490.1.20161013T211528Z.wav	No Fin Whale	No Fin Whale Detected	AMAR490.1.20161013T211528Z.wav	No Fin Whale	No Fin Whale Detected	AMAR490.1.20161013T211528Z.wav	No Fin Whale	No Fin Whale Detected	AMAR490.1.20161013T211528Z.wav	No Fin Whale	No Fin Whale Detected	AMAR490.1.20161013T211528Z.wav	No Fin Whale	No Fin Whale Detected
AMAR490.1.20161014T000028Z.wav	No Fin Whale	No Fin Whale Detected	AMAR490.1.20161014T000028Z.wav	No Fin Whale	No Fin Whale Detected	AMAR490.1.20161014T000028Z.wav	No Fin Whale	No Fin Whale Detected	AMAR490.1.20161014T000028Z.wav	No Fin Whale	No Fin Whale Detected	AMAR490.1.20161014T000028Z.wav	No Fin Whale	No Fin Whale Detected	AMAR490.1.20161014T000028Z.wav	No Fin Whale	No Fin Whale Detected	AMAR490.1.20161014T000028Z.wav	No Fin Whale	No Fin Whale Detected	AMAR490.1.20161014T000028Z.wav	No Fin Whale	No Fin Whale Detected	AMAR490.1.20161014T000028Z.wav	No Fin Whale	No Fin Whale Detected	AMAR490.1.20161014T000028Z.wav	No Fin Whale	Fin Whale Detected
AMAR492.1.20170414T220010Z.wav	No Fin Whale	No Fin Whale Detected	AMAR492.1.20170414T220010Z.wav	No Fin Whale	No Fin Whale Detected	AMAR492.1.20170414T220010Z.wav	No Fin Whale	No Fin Whale Detected	AMAR492.1.20170414T220010Z.wav	No Fin Whale	No Fin Whale Detected	AMAR492.1.20170414T220010Z.wav	No Fin Whale	No Fin Whale Detected	AMAR492.1.20170414T220010Z.wav	No Fin Whale	No Fin Whale Detected	AMAR492.1.20170414T220010Z.wav	No Fin Whale	No Fin Whale Detected	AMAR492.1.20170414T220010Z.wav	No Fin Whale	No Fin Whale Detected	AMAR492.1.20170414T220010Z.wav	No Fin Whale	No Fin Whale Detected	AMAR492.1.20170414T220010Z.wav	No Fin Whale	No Fin Whale Detected
AMAR492.1.20170414T221510Z.wav	No Fin Whale	No Fin Whale Detected	AMAR492.1.20170414T221510Z.wav	No Fin Whale	No Fin Whale Detected	AMAR492.1.20170414T221510Z.wav	No Fin Whale	No Fin Whale Detected	AMAR492.1.20170414T221510Z.wav	No Fin Whale	No Fin Whale Detected	AMAR492.1.20170414T221510Z.wav	No Fin Whale	No Fin Whale Detected	AMAR492.1.20170414T221510Z.wav	No Fin Whale	No Fin Whale Detected	AMAR492.1.20170414T221510Z.wav	No Fin Whale	No Fin Whale Detected	AMAR492.1.20170414T221510Z.wav	No Fin Whale	No Fin Whale Detected	AMAR492.1.20170414T221510Z.wav	No Fin Whale	No Fin Whale Detected	AMAR492.1.20170414T221510Z.wav	No Fin Whale	No Fin Whale Detected
AMAR492.1.20170414T223010Z.wav	No Fin Whale	No Fin Whale Detected	AMAR492.1.20170414T223010Z.wav	No Fin Whale	No Fin Whale Detected	AMAR492.1.20170414T223010Z.wav	No Fin Whale	No Fin Whale Detected	AMAR492.1.20170414T223010Z.wav	No Fin Whale	No Fin Whale Detected	AMAR492.1.20170414T223010Z.wav	No Fin Whale	No Fin Whale Detected	AMAR492.1.20170414T223010Z.wav	No Fin Whale	No Fin Whale Detected	AMAR492.1.20170414T223010Z.wav	No Fin Whale	No Fin Whale Detected	AMAR492.1.20170414T223010Z.wav	No Fin Whale	No Fin Whale Detected	AMAR492.1.20170414T223010Z.wav	No Fin Whale	No Fin Whale Detected	AMAR492.1.20170414T223010Z.wav	No Fin Whale	No Fin Whale Detected
AMAR492.1.20170414T224510Z.wav	No Fin Whale	No Fin Whale Detected	AMAR492.1.20170414T224510Z.wav	No Fin Whale	No Fin Whale Detected	AMAR492.1.20170414T224510Z.wav	No Fin Whale	No Fin Whale Detected	AMAR492.1.20170414T224510Z.wav	No Fin Whale	No Fin Whale Detected	AMAR492.1.20170414T224510Z.wav	No Fin Whale	No Fin Whale Detected	AMAR492.1.20170414T224510Z.wav	No Fin Whale	No Fin Whale Detected	AMAR492.1.20170414T224510Z.wav	No Fin Whale	No Fin Whale Detected	AMAR492.1.20170414T224510Z.wav	No Fin Whale	No Fin Whale Detected	AMAR492.1.20170414T224510Z.wav	No Fin Whale	No Fin Whale Detected	AMAR492.1.20170414T224510Z.wav	No Fin Whale	No Fin Whale Detected
AMAR492.1.20170414T230010Z.wav	No Fin Whale	No Fin Whale Detected	AMAR492.1.20170414T230010Z.wav	No Fin Whale	No Fin Whale Detected	AMAR492.1.20170414T230010Z.wav	No Fin Whale	No Fin Whale Detected	AMAR492.1.20170414T230010Z.wav	No Fin Whale	No Fin Whale Detected	AMAR492.1.20170414T230010Z.wav	No Fin Whale	No Fin Whale Detected	AMAR492.1.20170414T230010Z.wav	No Fin Whale	No Fin Whale Detected	AMAR492.1.20170414T230010Z.wav	No Fin Whale	No Fin Whale Detected	AMAR492.1.20170414T230010Z.wav	No Fin Whale	No Fin Whale Detected	AMAR492.1.20170414T230010Z.wav	No Fin Whale	No Fin Whale Detected	AMAR492.1.20170414T230010Z.wav	No Fin Whale	Fin Whale Detected
AMAR492.1.20170414T231510Z.wav	No Fin Whale	No Fin Whale Detected	AMAR492.1.20170414T231510Z.wav	No Fin Whale	No Fin Whale Detected	AMAR492.1.20170414T231510Z.wav	No Fin Whale	No Fin Whale Detected	AMAR492.1.20170414T231510Z.wav	No Fin Whale	No Fin Whale Detected	AMAR492.1.20170414T231510Z.wav	No Fin Whale	No Fin Whale Detected	AMAR492.1.20170414T231510Z.wav	No Fin Whale	No Fin Whale Detected	AMAR492.1.20170414T231510Z.wav	No Fin Whale	No Fin Whale Detected	AMAR492.1.20170414T231510Z.wav	No Fin Whale	No Fin Whale Detected	AMAR492.1.20170414T231510Z.wav	No Fin Whale	No Fin Whale Detected	AMAR492.1.20170414T231510Z.wav	No Fin Whale	No Fin Whale Detected
AMAR492.1.20170414T233010Z.wav	No Fin Whale	No Fin Whale Detected	AMAR492.1.20170414T233010Z.wav	No Fin Whale	No Fin Whale Detected	AMAR492.1.20170414T233010Z.wav	No Fin Whale	No Fin Whale Detected	AMAR492.1.20170414T233010Z.wav	No Fin Whale	No Fin Whale Detected	AMAR492.1.20170414T233010Z.wav	No Fin Whale	No Fin Whale Detected	AMAR492.1.20170414T233010Z.wav	No Fin Whale	No Fin Whale Detected	AMAR492.1.20170414T233010Z.wav	No Fin Whale	No Fin Whale Detected	AMAR492.1.20170414T233010Z.wav	No Fin Whale	No Fin Whale Detected	AMAR492.1.20170414T233010Z.wav	No Fin Whale	No Fin Whale Detected	AMAR492.1.20170414T233010Z.wav	No Fin Whale	No Fin Whale Detected

## Sheet: Detector performance - Cook Str
CS-1			CS-2			CS-3			CS-4
Filename	Reality of 'doublet' calls	Detection of 'doublet' calls	Filename	Reality of 'doublet' calls	Detection of 'doublet' calls	Filename	Reality of 'doublet' calls	Detection of 'doublet' calls	Filename	Reality of 'doublet' calls	Detection of 'doublet' calls
AMAR498.1.20160605T083012Z.wav	No Fin Whale	No Fin Whale Detected	AMAR498.1.20170224T160012Z.wav	No Fin Whale	No Fin Whale Detected	AMAR490.1.20160608T164528Z.wav	No Fin Whale	No Fin Whale Detected	AMAR492.1.20170225T101510Z.wav	No Fin Whale	No Fin Whale Detected
AMAR498.1.20160605T170012Z.wav	No Fin Whale	No Fin Whale Detected	AMAR498.1.20170226T023012Z.wav	No Fin Whale	No Fin Whale Detected	AMAR490.1.20160609T114528Z.wav	No Fin Whale	No Fin Whale Detected	AMAR492.1.20170225T131510Z.wav	No Fin Whale	No Fin Whale Detected
AMAR498.1.20160607T203012Z.wav	No Fin Whale	No Fin Whale Detected	AMAR498.1.20170226T171512Z.wav	No Fin Whale	No Fin Whale Detected	AMAR490.1.20160610T103028Z.wav	No Fin Whale	No Fin Whale Detected	AMAR492.1.20170225T191510Z.wav	No Fin Whale	No Fin Whale Detected
AMAR498.1.20160607T204512Z.wav	No Fin Whale	No Fin Whale Detected	AMAR498.1.20170227T020012Z.wav	No Fin Whale	No Fin Whale Detected	AMAR490.1.20160612T000028Z.wav	No Fin Whale	No Fin Whale Detected	AMAR492.1.20170226T050010Z.wav	No Fin Whale	No Fin Whale Detected
AMAR498.1.20160608T064512Z.wav	No Fin Whale	No Fin Whale Detected	AMAR498.1.20170228T080012Z.wav	No Fin Whale	No Fin Whale Detected	AMAR490.1.20160612T043028Z.wav	No Fin Whale	No Fin Whale Detected	AMAR492.1.20170226T211510Z.wav	No Fin Whale	No Fin Whale Detected
AMAR498.1.20160610T074512Z.wav	No Fin Whale	No Fin Whale Detected	AMAR498.1.20170301T050012Z.wav	No Fin Whale	No Fin Whale Detected	AMAR490.1.20160612T143028Z.wav	No Fin Whale	No Fin Whale Detected	AMAR492.1.20170226T224510Z.wav	No Fin Whale	No Fin Whale Detected
AMAR498.1.20160611T201512Z.wav	No Fin Whale	No Fin Whale Detected	AMAR498.1.20170301T173012Z.wav	No Fin Whale	No Fin Whale Detected	AMAR490.1.20160614T011528Z.wav	No Fin Whale	No Fin Whale Detected	AMAR492.1.20170227T164510Z.wav	No Fin Whale	No Fin Whale Detected
AMAR498.1.20160612T043012Z.wav	No Fin Whale	No Fin Whale Detected	AMAR498.1.20170303T123012Z.wav	No Fin Whale	No Fin Whale Detected	AMAR490.1.20160614T093028Z.wav	No Fin Whale	No Fin Whale Detected	AMAR492.1.20170301T051510Z.wav	No Fin Whale	No Fin Whale Detected
AMAR498.1.20160612T120012Z.wav	No Fin Whale	No Fin Whale Detected	AMAR498.1.20170303T200012Z.wav	No Fin Whale	No Fin Whale Detected	AMAR490.1.20160614T143028Z.wav	No Fin Whale	No Fin Whale Detected	AMAR492.1.20170301T163010Z.wav	No Fin Whale	No Fin Whale Detected
AMAR498.1.20160612T203012Z.wav	No Fin Whale	No Fin Whale Detected	AMAR498.1.20170305T203012Z.wav	No Fin Whale	No Fin Whale Detected	AMAR490.1.20160616T010028Z.wav	No Fin Whale	No Fin Whale Detected	AMAR492.1.20170301T193010Z.wav	No Fin Whale	No Fin Whale Detected
AMAR498.1.20160613T084512Z.wav	No Fin Whale	No Fin Whale Detected	AMAR498.1.20170307T154512Z.wav	No Fin Whale	No Fin Whale Detected	AMAR490.1.20160616T170028Z.wav	No Fin Whale	No Fin Whale Detected	AMAR492.1.20170302T074510Z.wav	No Fin Whale	No Fin Whale Detected
AMAR498.1.20160617T150012Z.wav	No Fin Whale	No Fin Whale Detected	AMAR498.1.20170308T154512Z.wav	No Fin Whale	No Fin Whale Detected	AMAR490.1.20160617T074528Z.wav	No Fin Whale	No Fin Whale Detected	AMAR492.1.20170305T174510Z.wav	No Fin Whale	No Fin Whale Detected
AMAR498.1.20160617T193012Z.wav	No Fin Whale	No Fin Whale Detected	AMAR498.1.20170308T220012Z.wav	No Fin Whale	No Fin Whale Detected	AMAR490.1.20160617T221528Z.wav	No Fin Whale	No Fin Whale Detected	AMAR492.1.20170305T214510Z.wav	No Fin Whale	No Fin Whale Detected
AMAR498.1.20160617T220012Z.wav	No Fin Whale	No Fin Whale Detected	AMAR498.1.20170309T093012Z.wav	No Fin Whale	No Fin Whale Detected	AMAR490.1.20160618T120028Z.wav	No Fin Whale	No Fin Whale Detected	AMAR492.1.20170305T231510Z.wav	No Fin Whale	No Fin Whale Detected
AMAR498.1.20160619T003012Z.wav	No Fin Whale	No Fin Whale Detected	AMAR498.1.20170309T160012Z.wav	No Fin Whale	No Fin Whale Detected	AMAR490.1.20160618T181528Z.wav	No Fin Whale	No Fin Whale Detected	AMAR492.1.20170306T151510Z.wav	No Fin Whale	No Fin Whale Detected
AMAR498.1.20160619T203012Z.wav	No Fin Whale	No Fin Whale Detected	AMAR498.1.20170310T011512Z.wav	No Fin Whale	No Fin Whale Detected	AMAR490.1.20160619T074528Z.wav	No Fin Whale	No Fin Whale Detected	AMAR492.1.20170307T003010Z.wav	No Fin Whale	No Fin Whale Detected
AMAR498.1.20160620T214512Z.wav	No Fin Whale	No Fin Whale Detected	AMAR498.1.20170312T043012Z.wav	No Fin Whale	No Fin Whale Detected	AMAR490.1.20160619T141528Z.wav	No Fin Whale	No Fin Whale Detected	AMAR492.1.20170307T173010Z.wav	No Fin Whale	No Fin Whale Detected
AMAR498.1.20160621T023012Z.wav	No Fin Whale	No Fin Whale Detected	AMAR498.1.20170312T130012Z.wav	No Fin Whale	No Fin Whale Detected	AMAR490.1.20160620T204528Z.wav	No Fin Whale	No Fin Whale Detected	AMAR492.1.20170308T204510Z.wav	No Fin Whale	No Fin Whale Detected
AMAR498.1.20160621T160012Z.wav	No Fin Whale	No Fin Whale Detected	AMAR498.1.20170313T023012Z.wav	No Fin Whale	No Fin Whale Detected	AMAR490.1.20160621T120028Z.wav	No Fin Whale	No Fin Whale Detected	AMAR492.1.20170309T151510Z.wav	No Fin Whale	No Fin Whale Detected
AMAR498.1.20160622T153012Z.wav	No Fin Whale	No Fin Whale Detected	AMAR498.1.20170313T054512Z.wav	No Fin Whale	No Fin Whale Detected	AMAR490.1.20160622T014528Z.wav	No Fin Whale	No Fin Whale Detected	AMAR492.1.20170310T130010Z.wav	No Fin Whale	No Fin Whale Detected
AMAR498.1.20160622T224512Z.wav	No Fin Whale	No Fin Whale Detected	AMAR498.1.20170314T233012Z.wav	No Fin Whale	No Fin Whale Detected	AMAR490.1.20160622T141528Z.wav	No Fin Whale	No Fin Whale Detected	AMAR492.1.20170312T033010Z.wav	No Fin Whale	No Fin Whale Detected
AMAR498.1.20160624T161512Z.wav	No Fin Whale	No Fin Whale Detected	AMAR498.1.20170315T053012Z.wav	No Fin Whale	No Fin Whale Detected	AMAR490.1.20160623T101528Z.wav	No Fin Whale	No Fin Whale Detected	AMAR492.1.20170312T104510Z.wav	No Fin Whale	No Fin Whale Detected
AMAR498.1.20160624T163012Z.wav	No Fin Whale	No Fin Whale Detected	AMAR498.1.20170316T043012Z.wav	No Fin Whale	No Fin Whale Detected	AMAR490.1.20160623T190028Z.wav	No Fin Whale	No Fin Whale Detected	AMAR492.1.20170313T033010Z.wav	No Fin Whale	No Fin Whale Detected
AMAR498.1.20160625T164512Z.wav	No Fin Whale	No Fin Whale Detected	AMAR498.1.20170316T113012Z.wav	No Fin Whale	No Fin Whale Detected	AMAR490.1.20160626T064528Z.wav	No Fin Whale	No Fin Whale Detected	AMAR492.1.20170313T034510Z.wav	No Fin Whale	No Fin Whale Detected
AMAR498.1.20160625T223012Z.wav	No Fin Whale	No Fin Whale Detected	AMAR498.1.20170316T213012Z.wav	No Fin Whale	No Fin Whale Detected	AMAR490.1.20160627T031528Z.wav	No Fin Whale	No Fin Whale Detected	AMAR492.1.20170313T100010Z.wav	No Fin Whale	No Fin Whale Detected
AMAR498.1.20160627T060012Z.wav	No Fin Whale	No Fin Whale Detected	AMAR498.1.20170316T231512Z.wav	No Fin Whale	No Fin Whale Detected	AMAR490.1.20160627T051528Z.wav	No Fin Whale	No Fin Whale Detected	AMAR492.1.20170314T080010Z.wav	No Fin Whale	No Fin Whale Detected
AMAR498.1.20160628T140012Z.wav	No Fin Whale	No Fin Whale Detected	AMAR498.1.20170317T044512Z.wav	No Fin Whale	No Fin Whale Detected	AMAR490.1.20160627T091528Z.wav	No Fin Whale	No Fin Whale Detected	AMAR492.1.20170315T084510Z.wav	No Fin Whale	No Fin Whale Detected
AMAR498.1.20160630T174512Z.wav	No Fin Whale	No Fin Whale Detected	AMAR498.1.20170317T150012Z.wav	No Fin Whale	No Fin Whale Detected	AMAR490.1.20160628T221528Z.wav	No Fin Whale	No Fin Whale Detected	AMAR492.1.20170315T200010Z.wav	No Fin Whale	No Fin Whale Detected
AMAR498.1.20160701T041512Z.wav	No Fin Whale	No Fin Whale Detected	AMAR498.1.20170318T190012Z.wav	No Fin Whale	No Fin Whale Detected	AMAR490.1.20160629T161528Z.wav	No Fin Whale	No Fin Whale Detected	AMAR492.1.20170316T003010Z.wav	No Fin Whale	No Fin Whale Detected
AMAR498.1.20160701T163012Z.wav	No Fin Whale	No Fin Whale Detected	AMAR498.1.20170320T020012Z.wav	No Fin Whale	No Fin Whale Detected	AMAR490.1.20160629T220028Z.wav	No Fin Whale	No Fin Whale Detected	AMAR492.1.20170316T044510Z.wav	No Fin Whale	No Fin Whale Detected
AMAR498.1.20160701T210012Z.wav	No Fin Whale	No Fin Whale Detected	AMAR498.1.20170321T081512Z.wav	No Fin Whale	No Fin Whale Detected	AMAR490.1.20160629T224528Z.wav	No Fin Whale	No Fin Whale Detected	AMAR492.1.20170316T103010Z.wav	No Fin Whale	No Fin Whale Detected
AMAR498.1.20160702T150012Z.wav	No Fin Whale	No Fin Whale Detected	AMAR498.1.20170322T031512Z.wav	No Fin Whale	No Fin Whale Detected	AMAR490.1.20160630T184528Z.wav	No Fin Whale	No Fin Whale Detected	AMAR492.1.20170317T003010Z.wav	No Fin Whale	No Fin Whale Detected
AMAR498.1.20160704T030012Z.wav	No Fin Whale	No Fin Whale Detected	AMAR498.1.20170322T174512Z.wav	No Fin Whale	No Fin Whale Detected	AMAR490.1.20160701T074528Z.wav	No Fin Whale	No Fin Whale Detected	AMAR492.1.20170317T010010Z.wav	No Fin Whale	No Fin Whale Detected
AMAR498.1.20160706T101512Z.wav	No Fin Whale	No Fin Whale Detected	AMAR498.1.20170323T103012Z.wav	No Fin Whale	No Fin Whale Detected	AMAR490.1.20160703T090028Z.wav	No Fin Whale	No Fin Whale Detected	AMAR492.1.20170317T044510Z.wav	No Fin Whale	No Fin Whale Detected
AMAR498.1.20160707T120012Z.wav	No Fin Whale	No Fin Whale Detected	AMAR498.1.20170324T064512Z.wav	No Fin Whale	No Fin Whale Detected	AMAR490.1.20160704T030028Z.wav	No Fin Whale	No Fin Whale Detected	AMAR492.1.20170318T090010Z.wav	No Fin Whale	No Fin Whale Detected
AMAR498.1.20160708T084512Z.wav	No Fin Whale	No Fin Whale Detected	AMAR498.1.20170324T084512Z.wav	No Fin Whale	No Fin Whale Detected	AMAR490.1.20160705T034528Z.wav	No Fin Whale	No Fin Whale Detected	AMAR492.1.20170318T233010Z.wav	No Fin Whale	No Fin Whale Detected
AMAR498.1.20160709T201512Z.wav	No Fin Whale	No Fin Whale Detected	AMAR498.1.20170324T090012Z.wav	No Fin Whale	No Fin Whale Detected	AMAR490.1.20160705T064528Z.wav	No Fin Whale	No Fin Whale Detected	AMAR492.1.20170319T043010Z.wav	No Fin Whale	No Fin Whale Detected
AMAR498.1.20160710T171512Z.wav	No Fin Whale	No Fin Whale Detected	AMAR498.1.20170324T104512Z.wav	No Fin Whale	No Fin Whale Detected	AMAR490.1.20160706T113028Z.wav	No Fin Whale	No Fin Whale Detected	AMAR492.1.20170320T154510Z.wav	No Fin Whale	No Fin Whale Detected
AMAR498.1.20160710T230012Z.wav	No Fin Whale	No Fin Whale Detected	AMAR498.1.20170324T184512Z.wav	No Fin Whale	No Fin Whale Detected	AMAR490.1.20160707T073028Z.wav	No Fin Whale	No Fin Whale Detected	AMAR492.1.20170321T060010Z.wav	No Fin Whale	No Fin Whale Detected
AMAR498.1.20160710T231512Z.wav	No Fin Whale	No Fin Whale Detected	AMAR498.1.20170324T190012Z.wav	No Fin Whale	No Fin Whale Detected	AMAR490.1.20160709T034528Z.wav	No Fin Whale	No Fin Whale Detected	AMAR492.1.20170321T154510Z.wav	No Fin Whale	No Fin Whale Detected
AMAR498.1.20160711T041512Z.wav	No Fin Whale	No Fin Whale Detected	AMAR498.1.20170325T150012Z.wav	No Fin Whale	No Fin Whale Detected	AMAR490.1.20160709T051528Z.wav	No Fin Whale	No Fin Whale Detected	AMAR492.1.20170321T181510Z.wav	No Fin Whale	No Fin Whale Detected
AMAR498.1.20160712T170012Z.wav	No Fin Whale	No Fin Whale Detected	AMAR498.1.20170325T220012Z.wav	No Fin Whale	No Fin Whale Detected	AMAR490.1.20160710T003028Z.wav	No Fin Whale	No Fin Whale Detected	AMAR492.1.20170322T021510Z.wav	No Fin Whale	No Fin Whale Detected
AMAR498.1.20160713T031512Z.wav	No Fin Whale	No Fin Whale Detected	AMAR498.1.20170325T223012Z.wav	No Fin Whale	No Fin Whale Detected	AMAR490.1.20160710T054528Z.wav	No Fin Whale	No Fin Whale Detected	AMAR492.1.20170324T120010Z.wav	No Fin Whale	No Fin Whale Detected
AMAR498.1.20160713T123012Z.wav	No Fin Whale	No Fin Whale Detected	AMAR498.1.20170327T101512Z.wav	No Fin Whale	No Fin Whale Detected	AMAR490.1.20160711T194528Z.wav	No Fin Whale	No Fin Whale Detected	AMAR492.1.20170324T134510Z.wav	No Fin Whale	No Fin Whale Detected
AMAR498.1.20160713T143012Z.wav	No Fin Whale	No Fin Whale Detected	AMAR498.1.20170327T150012Z.wav	No Fin Whale	No Fin Whale Detected	AMAR490.1.20160712T004528Z.wav	No Fin Whale	No Fin Whale Detected	AMAR492.1.20170324T180010Z.wav	No Fin Whale	No Fin Whale Detected
AMAR498.1.20160714T003012Z.wav	No Fin Whale	No Fin Whale Detected	AMAR498.1.20170328T013012Z.wav	No Fin Whale	No Fin Whale Detected	AMAR490.1.20160713T003028Z.wav	No Fin Whale	No Fin Whale Detected	AMAR492.1.20170324T234510Z.wav	No Fin Whale	No Fin Whale Detected
AMAR498.1.20160714T124512Z.wav	No Fin Whale	No Fin Whale Detected	AMAR498.1.20170328T084512Z.wav	No Fin Whale	No Fin Whale Detected	AMAR490.1.20160714T051528Z.wav	No Fin Whale	No Fin Whale Detected	AMAR492.1.20170326T004510Z.wav	No Fin Whale	No Fin Whale Detected
AMAR498.1.20160714T144512Z.wav	No Fin Whale	No Fin Whale Detected	AMAR498.1.20170329T071512Z.wav	No Fin Whale	No Fin Whale Detected	AMAR490.1.20160714T204528Z.wav	No Fin Whale	No Fin Whale Detected	AMAR492.1.20170327T213010Z.wav	No Fin Whale	No Fin Whale Detected
AMAR498.1.20160715T040012Z.wav	No Fin Whale	No Fin Whale Detected	AMAR498.1.20170329T104512Z.wav	No Fin Whale	No Fin Whale Detected	AMAR490.1.20160715T060028Z.wav	No Fin Whale	No Fin Whale Detected	AMAR492.1.20170328T013010Z.wav	No Fin Whale	No Fin Whale Detected
AMAR498.1.20160716T154512Z.wav	No Fin Whale	No Fin Whale Detected	AMAR498.1.20170331T123012Z.wav	No Fin Whale	No Fin Whale Detected	AMAR490.1.20160715T221528Z.wav	No Fin Whale	No Fin Whale Detected	AMAR492.1.20170328T100010Z.wav	No Fin Whale	No Fin Whale Detected
AMAR498.1.20160717T213012Z.wav	No Fin Whale	No Fin Whale Detected	AMAR498.1.20170402T174512Z.wav	No Fin Whale	No Fin Whale Detected	AMAR490.1.20160716T014528Z.wav	No Fin Whale	No Fin Whale Detected	AMAR492.1.20170328T123010Z.wav	No Fin Whale	No Fin Whale Detected
AMAR498.1.20160718T110012Z.wav	No Fin Whale	No Fin Whale Detected	AMAR498.1.20170403T091512Z.wav	No Fin Whale	No Fin Whale Detected	AMAR490.1.20160717T053028Z.wav	No Fin Whale	No Fin Whale Detected	AMAR492.1.20170328T160010Z.wav	No Fin Whale	No Fin Whale Detected
AMAR498.1.20160719T014512Z.wav	No Fin Whale	No Fin Whale Detected	AMAR498.1.20170407T134512Z.wav	No Fin Whale	No Fin Whale Detected	AMAR490.1.20160717T110028Z.wav	No Fin Whale	No Fin Whale Detected	AMAR492.1.20170329T200010Z.wav	No Fin Whale	No Fin Whale Detected
AMAR498.1.20160721T120012Z.wav	No Fin Whale	No Fin Whale Detected	AMAR498.1.20170408T104512Z.wav	No Fin Whale	No Fin Whale Detected	AMAR490.1.20160718T064528Z.wav	No Fin Whale	No Fin Whale Detected	AMAR492.1.20170402T151510Z.wav	No Fin Whale	No Fin Whale Detected
AMAR498.1.20160722T011512Z.wav	No Fin Whale	No Fin Whale Detected	AMAR498.1.20170409T144512Z.wav	No Fin Whale	No Fin Whale Detected	AMAR490.1.20160718T091528Z.wav	No Fin Whale	No Fin Whale Detected	AMAR492.1.20170402T230010Z.wav	No Fin Whale	No Fin Whale Detected
AMAR498.1.20160722T074512Z.wav	No Fin Whale	No Fin Whale Detected	AMAR498.1.20170410T153012Z.wav	No Fin Whale	No Fin Whale Detected	AMAR490.1.20160719T093028Z.wav	No Fin Whale	No Fin Whale Detected	AMAR492.1.20170403T070010Z.wav	No Fin Whale	No Fin Whale Detected
AMAR498.1.20160722T170012Z.wav	No Fin Whale	No Fin Whale Detected	AMAR498.1.20170411T124512Z.wav	No Fin Whale	No Fin Whale Detected	AMAR490.1.20160719T193028Z.wav	No Fin Whale	No Fin Whale Detected	AMAR492.1.20170408T114510Z.wav	No Fin Whale	No Fin Whale Detected
AMAR498.1.20160724T100012Z.wav	No Fin Whale	No Fin Whale Detected	AMAR498.1.20170412T123012Z.wav	No Fin Whale	No Fin Whale Detected	AMAR490.1.20160721T014528Z.wav	No Fin Whale	No Fin Whale Detected	AMAR492.1.20170408T163010Z.wav	No Fin Whale	No Fin Whale Detected
AMAR498.1.20160725T060012Z.wav	No Fin Whale	No Fin Whale Detected	AMAR498.1.20170413T040012Z.wav	No Fin Whale	No Fin Whale Detected	AMAR490.1.20160723T110028Z.wav	No Fin Whale	No Fin Whale Detected	AMAR492.1.20170409T063010Z.wav	No Fin Whale	No Fin Whale Detected
AMAR498.1.20160726T081512Z.wav	No Fin Whale	No Fin Whale Detected	AMAR498.1.20170414T193012Z.wav	No Fin Whale	No Fin Whale Detected	AMAR490.1.20160724T183028Z.wav	No Fin Whale	No Fin Whale Detected	AMAR492.1.20170410T184510Z.wav	No Fin Whale	No Fin Whale Detected
AMAR498.1.20160726T160012Z.wav	No Fin Whale	No Fin Whale Detected	AMAR498.1.20170415T114512Z.wav	No Fin Whale	No Fin Whale Detected	AMAR490.1.20160725T123028Z.wav	No Fin Whale	No Fin Whale Detected	AMAR492.1.20170411T023010Z.wav	No Fin Whale	No Fin Whale Detected
AMAR498.1.20160727T014512Z.wav	No Fin Whale	No Fin Whale Detected	AMAR498.1.20170415T124512Z.wav	No Fin Whale	No Fin Whale Detected	AMAR490.1.20160726T080028Z.wav	No Fin Whale	No Fin Whale Detected	AMAR492.1.20170411T140010Z.wav	No Fin Whale	No Fin Whale Detected
AMAR498.1.20160727T083012Z.wav	No Fin Whale	No Fin Whale Detected	AMAR498.1.20170416T163012Z.wav	No Fin Whale	No Fin Whale Detected	AMAR490.1.20160726T183028Z.wav	No Fin Whale	No Fin Whale Detected	AMAR492.1.20170413T113010Z.wav	No Fin Whale	No Fin Whale Detected
AMAR498.1.20160727T143012Z.wav	No Fin Whale	No Fin Whale Detected	AMAR498.1.20170416T164512Z.wav	No Fin Whale	No Fin Whale Detected	AMAR490.1.20160726T224528Z.wav	No Fin Whale	No Fin Whale Detected	AMAR492.1.20170415T020010Z.wav	No Fin Whale	No Fin Whale Detected
AMAR498.1.20160727T153012Z.wav	No Fin Whale	No Fin Whale Detected	AMAR498.1.20170417T200012Z.wav	No Fin Whale	No Fin Whale Detected	AMAR490.1.20160727T001528Z.wav	No Fin Whale	No Fin Whale Detected	AMAR492.1.20170416T114510Z.wav	No Fin Whale	No Fin Whale Detected
AMAR498.1.20160728T091512Z.wav	No Fin Whale	No Fin Whale Detected	AMAR498.1.20170417T234512Z.wav	No Fin Whale	No Fin Whale Detected	AMAR490.1.20160729T021528Z.wav	No Fin Whale	No Fin Whale Detected	AMAR492.1.20170417T044510Z.wav	No Fin Whale	No Fin Whale Detected
AMAR498.1.20160729T124512Z.wav	No Fin Whale	No Fin Whale Detected	AMAR498.1.20170419T163012Z.wav	No Fin Whale	No Fin Whale Detected	AMAR490.1.20160729T180028Z.wav	No Fin Whale	No Fin Whale Detected	AMAR492.1.20170418T101510Z.wav	No Fin Whale	No Fin Whale Detected
AMAR498.1.20160729T214512Z.wav	No Fin Whale	No Fin Whale Detected	AMAR498.1.20170419T173012Z.wav	No Fin Whale	No Fin Whale Detected	AMAR490.1.20160730T023028Z.wav	No Fin Whale	No Fin Whale Detected	AMAR492.1.20170418T211510Z.wav	No Fin Whale	No Fin Whale Detected
AMAR498.1.20160730T160012Z.wav	No Fin Whale	No Fin Whale Detected	AMAR498.1.20170420T134512Z.wav	No Fin Whale	No Fin Whale Detected	AMAR490.1.20160730T034528Z.wav	No Fin Whale	No Fin Whale Detected	AMAR492.1.20170420T153010Z.wav	No Fin Whale	No Fin Whale Detected
AMAR498.1.20160731T191512Z.wav	No Fin Whale	No Fin Whale Detected	AMAR498.1.20170420T221512Z.wav	No Fin Whale	No Fin Whale Detected	AMAR490.1.20160730T140028Z.wav	No Fin Whale	No Fin Whale Detected	AMAR492.1.20170421T011510Z.wav	No Fin Whale	No Fin Whale Detected
AMAR498.1.20160801T030012Z.wav	No Fin Whale	No Fin Whale Detected	AMAR498.1.20170421T054512Z.wav	No Fin Whale	No Fin Whale Detected	AMAR490.1.20160731T201528Z.wav	No Fin Whale	No Fin Whale Detected	AMAR492.1.20170423T000010Z.wav	No Fin Whale	No Fin Whale Detected
AMAR498.1.20160801T121512Z.wav	No Fin Whale	No Fin Whale Detected	AMAR498.1.20170421T061512Z.wav	No Fin Whale	No Fin Whale Detected	AMAR490.1.20160731T220028Z.wav	No Fin Whale	No Fin Whale Detected	AMAR492.1.20170423T041510Z.wav	No Fin Whale	No Fin Whale Detected
AMAR498.1.20160802T033012Z.wav	No Fin Whale	No Fin Whale Detected	AMAR498.1.20170423T081512Z.wav	No Fin Whale	No Fin Whale Detected	AMAR490.1.20160801T040028Z.wav	No Fin Whale	No Fin Whale Detected	AMAR492.1.20170423T200010Z.wav	No Fin Whale	No Fin Whale Detected
AMAR498.1.20160802T094512Z.wav	No Fin Whale	No Fin Whale Detected	AMAR498.1.20170423T211512Z.wav	No Fin Whale	No Fin Whale Detected	AMAR490.1.20160801T043028Z.wav	No Fin Whale	No Fin Whale Detected	AMAR492.1.20170424T183010Z.wav	No Fin Whale	No Fin Whale Detected
AMAR498.1.20160802T203012Z.wav	No Fin Whale	No Fin Whale Detected	AMAR498.1.20170424T061512Z.wav	No Fin Whale	No Fin Whale Detected	AMAR490.1.20160801T054528Z.wav	No Fin Whale	No Fin Whale Detected	AMAR492.1.20170424T191510Z.wav	No Fin Whale	No Fin Whale Detected
AMAR498.1.20160803T073012Z.wav	No Fin Whale	No Fin Whale Detected	AMAR498.1.20170424T143012Z.wav	No Fin Whale	No Fin Whale Detected	AMAR490.1.20160803T054528Z.wav	No Fin Whale	No Fin Whale Detected	AMAR492.1.20170424T213010Z.wav	No Fin Whale	No Fin Whale Detected
AMAR498.1.20160804T100012Z.wav	No Fin Whale	No Fin Whale Detected	AMAR498.1.20170425T034512Z.wav	No Fin Whale	No Fin Whale Detected	AMAR490.1.20160803T081528Z.wav	No Fin Whale	No Fin Whale Detected	AMAR492.1.20170425T074510Z.wav	No Fin Whale	No Fin Whale Detected
AMAR498.1.20160804T101512Z.wav	No Fin Whale	No Fin Whale Detected	AMAR498.1.20170426T091512Z.wav	No Fin Whale	No Fin Whale Detected	AMAR490.1.20160803T233028Z.wav	No Fin Whale	No Fin Whale Detected	AMAR492.1.20170425T174510Z.wav	No Fin Whale	No Fin Whale Detected
AMAR498.1.20160806T044512Z.wav	No Fin Whale	No Fin Whale Detected	AMAR498.1.20170427T173012Z.wav	No Fin Whale	No Fin Whale Detected	AMAR490.1.20160804T131528Z.wav	No Fin Whale	No Fin Whale Detected	AMAR492.1.20170425T214510Z.wav	No Fin Whale	No Fin Whale Detected
AMAR498.1.20160807T223012Z.wav	No Fin Whale	No Fin Whale Detected	AMAR498.1.20170427T213012Z.wav	No Fin Whale	No Fin Whale Detected	AMAR490.1.20160804T140028Z.wav	No Fin Whale	No Fin Whale Detected	AMAR492.1.20170427T183010Z.wav	No Fin Whale	No Fin Whale Detected
AMAR498.1.20160808T060012Z.wav	No Fin Whale	No Fin Whale Detected	AMAR498.1.20170430T021512Z.wav	No Fin Whale	No Fin Whale Detected	AMAR490.1.20160804T200028Z.wav	No Fin Whale	No Fin Whale Detected	AMAR492.1.20170428T061510Z.wav	No Fin Whale	No Fin Whale Detected
AMAR498.1.20160808T084512Z.wav	No Fin Whale	No Fin Whale Detected	AMAR498.1.20170430T071512Z.wav	No Fin Whale	No Fin Whale Detected	AMAR490.1.20160806T130028Z.wav	No Fin Whale	No Fin Whale Detected	AMAR492.1.20170428T100010Z.wav	No Fin Whale	No Fin Whale Detected
AMAR498.1.20160811T203012Z.wav	No Fin Whale	No Fin Whale Detected	AMAR498.1.20170430T153012Z.wav	No Fin Whale	No Fin Whale Detected	AMAR490.1.20160807T004528Z.wav	No Fin Whale	No Fin Whale Detected	AMAR492.1.20170428T133010Z.wav	No Fin Whale	No Fin Whale Detected
AMAR498.1.20160812T061512Z.wav	No Fin Whale	No Fin Whale Detected	AMAR498.1.20170501T060012Z.wav	No Fin Whale	No Fin Whale Detected	AMAR490.1.20160807T044528Z.wav	No Fin Whale	No Fin Whale Detected	AMAR492.1.20170430T040010Z.wav	No Fin Whale	No Fin Whale Detected
AMAR498.1.20160812T234512Z.wav	No Fin Whale	No Fin Whale Detected	AMAR498.1.20170502T123012Z.wav	No Fin Whale	No Fin Whale Detected	AMAR490.1.20160807T171528Z.wav	No Fin Whale	No Fin Whale Detected	AMAR492.1.20170430T074510Z.wav	No Fin Whale	No Fin Whale Detected
AMAR498.1.20160814T110012Z.wav	No Fin Whale	No Fin Whale Detected	AMAR498.1.20170503T074512Z.wav	No Fin Whale	No Fin Whale Detected	AMAR490.1.20160808T194528Z.wav	No Fin Whale	No Fin Whale Detected	AMAR492.1.20170430T113010Z.wav	No Fin Whale	No Fin Whale Detected
AMAR498.1.20160814T131512Z.wav	No Fin Whale	No Fin Whale Detected	AMAR498.1.20170504T020012Z.wav	No Fin Whale	No Fin Whale Detected	AMAR490.1.20160810T173028Z.wav	No Fin Whale	No Fin Whale Detected	AMAR492.1.20170430T180010Z.wav	No Fin Whale	No Fin Whale Detected
AMAR498.1.20160814T170012Z.wav	No Fin Whale	No Fin Whale Detected	AMAR498.1.20170504T031512Z.wav	No Fin Whale	No Fin Whale Detected	AMAR490.1.20160812T153028Z.wav	No Fin Whale	No Fin Whale Detected	AMAR492.1.20170430T183010Z.wav	No Fin Whale	No Fin Whale Detected
AMAR498.1.20160815T024512Z.wav	No Fin Whale	No Fin Whale Detected	AMAR498.1.20170505T113012Z.wav	No Fin Whale	No Fin Whale Detected	AMAR490.1.20160812T210028Z.wav	No Fin Whale	No Fin Whale Detected	AMAR492.1.20170503T034510Z.wav	No Fin Whale	No Fin Whale Detected
AMAR498.1.20160816T001512Z.wav	No Fin Whale	No Fin Whale Detected	AMAR498.1.20170510T050012Z.wav	No Fin Whale	No Fin Whale Detected	AMAR490.1.20160813T153028Z.wav	No Fin Whale	No Fin Whale Detected	AMAR492.1.20170503T091510Z.wav	No Fin Whale	No Fin Whale Detected
AMAR498.1.20160817T080012Z.wav	No Fin Whale	No Fin Whale Detected	AMAR498.1.20170511T140012Z.wav	No Fin Whale	No Fin Whale Detected	AMAR490.1.20160813T223028Z.wav	No Fin Whale	No Fin Whale Detected	AMAR492.1.20170503T170010Z.wav	No Fin Whale	No Fin Whale Detected
AMAR498.1.20160817T103012Z.wav	No Fin Whale	No Fin Whale Detected	AMAR498.1.20170513T034512Z.wav	No Fin Whale	No Fin Whale Detected	AMAR490.1.20160814T130028Z.wav	No Fin Whale	No Fin Whale Detected	AMAR492.1.20170506T013010Z.wav	No Fin Whale	No Fin Whale Detected
AMAR498.1.20160817T181512Z.wav	No Fin Whale	No Fin Whale Detected	AMAR498.1.20170515T123012Z.wav	No Fin Whale	No Fin Whale Detected	AMAR490.1.20160815T041528Z.wav	No Fin Whale	No Fin Whale Detected	AMAR492.1.20170506T014510Z.wav	No Fin Whale	No Fin Whale Detected
AMAR498.1.20160817T234512Z.wav	No Fin Whale	No Fin Whale Detected	AMAR498.1.20170515T204512Z.wav	No Fin Whale	No Fin Whale Detected	AMAR490.1.20160815T101528Z.wav	No Fin Whale	No Fin Whale Detected	AMAR492.1.20170506T233010Z.wav	No Fin Whale	No Fin Whale Detected
AMAR498.1.20160818T170012Z.wav	No Fin Whale	No Fin Whale Detected	AMAR498.1.20170516T141512Z.wav	No Fin Whale	No Fin Whale Detected	AMAR490.1.20160815T124528Z.wav	No Fin Whale	No Fin Whale Detected	AMAR492.1.20170507T100010Z.wav	No Fin Whale	No Fin Whale Detected
AMAR498.1.20160819T070012Z.wav	No Fin Whale	No Fin Whale Detected	AMAR498.1.20170518T020012Z.wav	No Fin Whale	No Fin Whale Detected	AMAR490.1.20160816T063028Z.wav	No Fin Whale	No Fin Whale Detected	AMAR492.1.20170510T001510Z.wav	No Fin Whale	No Fin Whale Detected
AMAR498.1.20160819T124512Z.wav	No Fin Whale	No Fin Whale Detected	AMAR498.1.20170518T070012Z.wav	No Fin Whale	No Fin Whale Detected	AMAR490.1.20160819T021528Z.wav	No Fin Whale	No Fin Whale Detected	AMAR492.1.20170510T024510Z.wav	No Fin Whale	No Fin Whale Detected
AMAR498.1.20160819T151512Z.wav	No Fin Whale	No Fin Whale Detected	AMAR498.1.20170518T103012Z.wav	No Fin Whale	No Fin Whale Detected	AMAR490.1.20160819T064528Z.wav	No Fin Whale	No Fin Whale Detected	AMAR492.1.20170510T161510Z.wav	No Fin Whale	No Fin Whale Detected
AMAR498.1.20160821T010012Z.wav	No Fin Whale	No Fin Whale Detected	AMAR498.1.20170519T054512Z.wav	No Fin Whale	No Fin Whale Detected	AMAR490.1.20160822T010028Z.wav	No Fin Whale	No Fin Whale Detected	AMAR492.1.20170513T220010Z.wav	No Fin Whale	No Fin Whale Detected
AMAR498.1.20160822T024512Z.wav	No Fin Whale	No Fin Whale Detected	AMAR498.1.20170519T210012Z.wav	No Fin Whale	No Fin Whale Detected	AMAR490.1.20160822T131528Z.wav	No Fin Whale	No Fin Whale Detected	AMAR492.1.20170513T233010Z.wav	No Fin Whale	No Fin Whale Detected
AMAR498.1.20160822T081512Z.wav	No Fin Whale	No Fin Whale Detected	AMAR498.1.20170520T031512Z.wav	No Fin Whale	No Fin Whale Detected	AMAR490.1.20160822T201528Z.wav	No Fin Whale	No Fin Whale Detected	AMAR492.1.20170516T011510Z.wav	No Fin Whale	No Fin Whale Detected
AMAR498.1.20160823T023012Z.wav	No Fin Whale	No Fin Whale Detected	AMAR498.1.20170520T221512Z.wav	No Fin Whale	No Fin Whale Detected	AMAR490.1.20160823T151528Z.wav	No Fin Whale	No Fin Whale Detected	AMAR492.1.20170518T071510Z.wav	No Fin Whale	No Fin Whale Detected
AMAR498.1.20160824T164512Z.wav	No Fin Whale	No Fin Whale Detected	AMAR498.1.20170521T144512Z.wav	No Fin Whale	No Fin Whale Detected	AMAR490.1.20160826T061528Z.wav	No Fin Whale	No Fin Whale Detected	AMAR492.1.20170519T133010Z.wav	No Fin Whale	No Fin Whale Detected
AMAR498.1.20160825T154512Z.wav	No Fin Whale	No Fin Whale Detected	AMAR498.1.20170522T113012Z.wav	No Fin Whale	No Fin Whale Detected	AMAR490.1.20160826T104528Z.wav	No Fin Whale	No Fin Whale Detected	AMAR492.1.20170519T190010Z.wav	No Fin Whale	No Fin Whale Detected
AMAR498.1.20160827T044512Z.wav	No Fin Whale	No Fin Whale Detected	AMAR498.1.20170522T164512Z.wav	No Fin Whale	No Fin Whale Detected	AMAR490.1.20160826T160028Z.wav	No Fin Whale	No Fin Whale Detected	AMAR492.1.20170523T061510Z.wav	No Fin Whale	No Fin Whale Detected
AMAR498.1.20160829T123012Z.wav	No Fin Whale	No Fin Whale Detected	AMAR498.1.20170522T224512Z.wav	No Fin Whale	No Fin Whale Detected	AMAR490.1.20160826T200028Z.wav	No Fin Whale	No Fin Whale Detected	AMAR492.1.20170524T040010Z.wav	No Fin Whale	No Fin Whale Detected
AMAR498.1.20160829T154512Z.wav	No Fin Whale	No Fin Whale Detected	AMAR498.1.20170523T061512Z.wav	No Fin Whale	No Fin Whale Detected	AMAR490.1.20160827T141528Z.wav	No Fin Whale	No Fin Whale Detected	AMAR492.1.20170524T081510Z.wav	No Fin Whale	No Fin Whale Detected
AMAR498.1.20160829T184512Z.wav	No Fin Whale	No Fin Whale Detected	AMAR498.1.20170523T084512Z.wav	No Fin Whale	No Fin Whale Detected	AMAR490.1.20160827T231528Z.wav	No Fin Whale	No Fin Whale Detected	AMAR492.1.20170526T020010Z.wav	No Fin Whale	No Fin Whale Detected
AMAR498.1.20160830T220012Z.wav	No Fin Whale	No Fin Whale Detected	AMAR498.1.20170524T184512Z.wav	No Fin Whale	No Fin Whale Detected	AMAR490.1.20160829T024528Z.wav	No Fin Whale	No Fin Whale Detected	AMAR492.1.20170526T060010Z.wav	No Fin Whale	No Fin Whale Detected
AMAR498.1.20160901T030012Z.wav	No Fin Whale	No Fin Whale Detected	AMAR498.1.20170525T031512Z.wav	No Fin Whale	No Fin Whale Detected	AMAR490.1.20160829T034528Z.wav	No Fin Whale	No Fin Whale Detected	AMAR492.1.20170526T151510Z.wav	No Fin Whale	No Fin Whale Detected
AMAR498.1.20160901T181512Z.wav	No Fin Whale	No Fin Whale Detected	AMAR498.1.20170525T073012Z.wav	No Fin Whale	No Fin Whale Detected	AMAR490.1.20160829T171528Z.wav	No Fin Whale	No Fin Whale Detected	AMAR492.1.20170526T190010Z.wav	No Fin Whale	No Fin Whale Detected
AMAR498.1.20160902T001512Z.wav	No Fin Whale	No Fin Whale Detected	AMAR498.1.20170525T123012Z.wav	No Fin Whale	No Fin Whale Detected	AMAR490.1.20160829T194528Z.wav	No Fin Whale	No Fin Whale Detected	AMAR492.1.20170526T200010Z.wav	No Fin Whale	No Fin Whale Detected
AMAR498.1.20160902T111512Z.wav	No Fin Whale	No Fin Whale Detected	AMAR498.1.20170525T170012Z.wav	No Fin Whale	No Fin Whale Detected	AMAR490.1.20160901T024528Z.wav	No Fin Whale	No Fin Whale Detected	AMAR492.1.20170527T033010Z.wav	No Fin Whale	No Fin Whale Detected
AMAR498.1.20160903T071512Z.wav	No Fin Whale	No Fin Whale Detected	AMAR498.1.20170525T183012Z.wav	No Fin Whale	No Fin Whale Detected	AMAR490.1.20160901T054528Z.wav	No Fin Whale	No Fin Whale Detected	AMAR492.1.20170527T070010Z.wav	No Fin Whale	No Fin Whale Detected
AMAR498.1.20160905T190012Z.wav	No Fin Whale	No Fin Whale Detected	AMAR498.1.20170526T054512Z.wav	No Fin Whale	No Fin Whale Detected	AMAR490.1.20160902T103028Z.wav	No Fin Whale	No Fin Whale Detected	AMAR492.1.20170528T054510Z.wav	No Fin Whale	No Fin Whale Detected
AMAR498.1.20160906T071512Z.wav	No Fin Whale	No Fin Whale Detected	AMAR498.1.20170526T071512Z.wav	No Fin Whale	No Fin Whale Detected	AMAR490.1.20160902T230028Z.wav	No Fin Whale	No Fin Whale Detected	AMAR492.1.20170528T101510Z.wav	No Fin Whale	No Fin Whale Detected
AMAR498.1.20160907T010012Z.wav	No Fin Whale	No Fin Whale Detected	AMAR498.1.20170530T010012Z.wav	No Fin Whale	No Fin Whale Detected	AMAR490.1.20160903T023028Z.wav	No Fin Whale	No Fin Whale Detected	AMAR492.1.20170529T000010Z.wav	No Fin Whale	No Fin Whale Detected
AMAR498.1.20160909T090012Z.wav	No Fin Whale	No Fin Whale Detected	AMAR498.1.20170530T043012Z.wav	No Fin Whale	No Fin Whale Detected	AMAR490.1.20160903T033028Z.wav	No Fin Whale	No Fin Whale Detected	AMAR492.1.20170529T134510Z.wav	No Fin Whale	No Fin Whale Detected
AMAR498.1.20160914T020012Z.wav	No Fin Whale	No Fin Whale Detected	AMAR498.1.20170531T024512Z.wav	No Fin Whale	No Fin Whale Detected	AMAR490.1.20160903T120028Z.wav	No Fin Whale	No Fin Whale Detected	AMAR492.1.20170531T054510Z.wav	No Fin Whale	No Fin Whale Detected
AMAR498.1.20160914T024512Z.wav	No Fin Whale	No Fin Whale Detected	AMAR498.1.20170601T073012Z.wav	No Fin Whale	No Fin Whale Detected	AMAR490.1.20160903T224528Z.wav	No Fin Whale	No Fin Whale Detected	AMAR492.1.20170531T211510Z.wav	No Fin Whale	No Fin Whale Detected
AMAR498.1.20160915T013012Z.wav	No Fin Whale	No Fin Whale Detected	AMAR498.1.20170601T100012Z.wav	No Fin Whale	No Fin Whale Detected	AMAR490.1.20160905T194528Z.wav	No Fin Whale	No Fin Whale Detected	AMAR492.1.20170601T053010Z.wav	No Fin Whale	No Fin Whale Detected
AMAR498.1.20160915T103012Z.wav	No Fin Whale	No Fin Whale Detected	AMAR498.1.20170602T063012Z.wav	No Fin Whale	No Fin Whale Detected	AMAR490.1.20160906T030028Z.wav	No Fin Whale	No Fin Whale Detected	AMAR492.1.20170602T091510Z.wav	No Fin Whale	No Fin Whale Detected
AMAR498.1.20160916T121512Z.wav	No Fin Whale	No Fin Whale Detected	AMAR498.1.20170602T194512Z.wav	No Fin Whale	No Fin Whale Detected	AMAR490.1.20160906T221528Z.wav	No Fin Whale	No Fin Whale Detected	AMAR492.1.20170603T061510Z.wav	No Fin Whale	No Fin Whale Detected
AMAR498.1.20160918T084512Z.wav	No Fin Whale	No Fin Whale Detected	AMAR498.1.20170603T051512Z.wav	No Fin Whale	No Fin Whale Detected	AMAR490.1.20160909T050028Z.wav	No Fin Whale	No Fin Whale Detected	AMAR492.1.20170603T193010Z.wav	No Fin Whale	No Fin Whale Detected
AMAR498.1.20160918T100012Z.wav	No Fin Whale	No Fin Whale Detected	AMAR498.1.20170603T064512Z.wav	No Fin Whale	No Fin Whale Detected	AMAR490.1.20160910T101528Z.wav	No Fin Whale	No Fin Whale Detected	AMAR492.1.20170604T131510Z.wav	No Fin Whale	No Fin Whale Detected
AMAR498.1.20160918T181512Z.wav	No Fin Whale	No Fin Whale Detected	AMAR498.1.20170603T110012Z.wav	No Fin Whale	No Fin Whale Detected	AMAR490.1.20160910T233028Z.wav	No Fin Whale	No Fin Whale Detected	AMAR492.1.20170605T183010Z.wav	No Fin Whale	No Fin Whale Detected
AMAR498.1.20160919T033012Z.wav	No Fin Whale	No Fin Whale Detected	AMAR498.1.20170604T003012Z.wav	No Fin Whale	No Fin Whale Detected	AMAR490.1.20160912T181528Z.wav	No Fin Whale	No Fin Whale Detected	AMAR492.1.20170606T043010Z.wav	No Fin Whale	No Fin Whale Detected
AMAR498.1.20160921T201512Z.wav	No Fin Whale	No Fin Whale Detected	AMAR498.1.20170604T220012Z.wav	No Fin Whale	No Fin Whale Detected	AMAR490.1.20160913T163028Z.wav	No Fin Whale	No Fin Whale Detected	AMAR492.1.20170606T170010Z.wav	No Fin Whale	No Fin Whale Detected
AMAR498.1.20160922T034512Z.wav	No Fin Whale	No Fin Whale Detected	AMAR498.1.20170605T023012Z.wav	No Fin Whale	No Fin Whale Detected	AMAR490.1.20160914T144528Z.wav	No Fin Whale	No Fin Whale Detected	AMAR492.1.20170607T164510Z.wav	No Fin Whale	No Fin Whale Detected
AMAR498.1.20160923T100012Z.wav	No Fin Whale	No Fin Whale Detected	AMAR498.1.20170608T051512Z.wav	No Fin Whale	No Fin Whale Detected	AMAR490.1.20160915T204528Z.wav	No Fin Whale	No Fin Whale Detected	AMAR492.1.20170608T073010Z.wav	No Fin Whale	No Fin Whale Detected
AMAR498.1.20160923T104512Z.wav	No Fin Whale	No Fin Whale Detected	AMAR498.1.20170608T163012Z.wav	No Fin Whale	No Fin Whale Detected	AMAR490.1.20160916T034528Z.wav	No Fin Whale	No Fin Whale Detected	AMAR492.1.20170611T014510Z.wav	No Fin Whale	No Fin Whale Detected
AMAR498.1.20160924T131512Z.wav	No Fin Whale	No Fin Whale Detected	AMAR498.1.20170608T211512Z.wav	No Fin Whale	No Fin Whale Detected	AMAR490.1.20160917T154528Z.wav	No Fin Whale	No Fin Whale Detected	AMAR492.1.20170611T020010Z.wav	No Fin Whale	No Fin Whale Detected
AMAR498.1.20160924T234512Z.wav	No Fin Whale	No Fin Whale Detected	AMAR498.1.20170609T013012Z.wav	No Fin Whale	No Fin Whale Detected	AMAR490.1.20160918T040028Z.wav	No Fin Whale	No Fin Whale Detected	AMAR492.1.20170613T011510Z.wav	No Fin Whale	No Fin Whale Detected
AMAR498.1.20160925T103012Z.wav	No Fin Whale	No Fin Whale Detected	AMAR498.1.20170609T044512Z.wav	No Fin Whale	No Fin Whale Detected	AMAR490.1.20160918T110028Z.wav	No Fin Whale	No Fin Whale Detected	AMAR492.1.20170613T161510Z.wav	No Fin Whale	No Fin Whale Detected
AMAR498.1.20160925T110012Z.wav	No Fin Whale	No Fin Whale Detected	AMAR498.1.20170609T064512Z.wav	No Fin Whale	No Fin Whale Detected	AMAR490.1.20160918T190028Z.wav	No Fin Whale	No Fin Whale Detected	AMAR492.1.20170613T180010Z.wav	No Fin Whale	No Fin Whale Detected
AMAR498.1.20160928T110012Z.wav	No Fin Whale	No Fin Whale Detected	AMAR498.1.20170610T154512Z.wav	No Fin Whale	No Fin Whale Detected	AMAR490.1.20160920T160028Z.wav	No Fin Whale	No Fin Whale Detected	AMAR492.1.20170615T144510Z.wav	No Fin Whale	No Fin Whale Detected
AMAR498.1.20160928T193012Z.wav	No Fin Whale	No Fin Whale Detected	AMAR498.1.20170611T170012Z.wav	No Fin Whale	No Fin Whale Detected	AMAR490.1.20160922T060028Z.wav	No Fin Whale	No Fin Whale Detected	AMAR492.1.20170615T193010Z.wav	No Fin Whale	No Fin Whale Detected
AMAR498.1.20160928T203012Z.wav	No Fin Whale	No Fin Whale Detected	AMAR498.1.20170612T113012Z.wav	No Fin Whale	No Fin Whale Detected	AMAR490.1.20160922T084528Z.wav	No Fin Whale	No Fin Whale Detected	AMAR492.1.20170616T203010Z.wav	No Fin Whale	No Fin Whale Detected
AMAR498.1.20160929T004512Z.wav	No Fin Whale	No Fin Whale Detected	AMAR498.1.20170614T130012Z.wav	No Fin Whale	No Fin Whale Detected	AMAR490.1.20160926T004528Z.wav	No Fin Whale	No Fin Whale Detected	AMAR492.1.20170616T221510Z.wav	No Fin Whale	No Fin Whale Detected
AMAR498.1.20160929T091512Z.wav	No Fin Whale	No Fin Whale Detected	AMAR498.1.20170614T200012Z.wav	No Fin Whale	No Fin Whale Detected	AMAR490.1.20160927T051528Z.wav	No Fin Whale	No Fin Whale Detected	AMAR492.1.20170617T173010Z.wav	No Fin Whale	No Fin Whale Detected
AMAR498.1.20160930T040012Z.wav	No Fin Whale	No Fin Whale Detected	AMAR498.1.20170615T041512Z.wav	No Fin Whale	No Fin Whale Detected	AMAR490.1.20160927T110028Z.wav	No Fin Whale	No Fin Whale Detected	AMAR492.1.20170619T114510Z.wav	No Fin Whale	No Fin Whale Detected
AMAR498.1.20161001T000012Z.wav	No Fin Whale	No Fin Whale Detected	AMAR498.1.20170615T064512Z.wav	No Fin Whale	No Fin Whale Detected	AMAR490.1.20160928T120028Z.wav	No Fin Whale	No Fin Whale Detected	AMAR492.1.20170619T223010Z.wav	No Fin Whale	No Fin Whale Detected
AMAR498.1.20161003T110012Z.wav	No Fin Whale	No Fin Whale Detected	AMAR498.1.20170616T120012Z.wav	No Fin Whale	No Fin Whale Detected	AMAR490.1.20160929T094528Z.wav	No Fin Whale	No Fin Whale Detected	AMAR492.1.20170620T020010Z.wav	No Fin Whale	No Fin Whale Detected
AMAR498.1.20161004T231512Z.wav	No Fin Whale	No Fin Whale Detected	AMAR498.1.20170616T124512Z.wav	No Fin Whale	No Fin Whale Detected	AMAR490.1.20160929T100028Z.wav	No Fin Whale	No Fin Whale Detected	AMAR492.1.20170622T113010Z.wav	No Fin Whale	No Fin Whale Detected
AMAR498.1.20161005T090012Z.wav	No Fin Whale	No Fin Whale Detected	AMAR498.1.20170616T133012Z.wav	No Fin Whale	No Fin Whale Detected	AMAR490.1.20160929T214528Z.wav	No Fin Whale	No Fin Whale Detected	AMAR492.1.20170622T114510Z.wav	No Fin Whale	No Fin Whale Detected
AMAR498.1.20161006T014512Z.wav	No Fin Whale	No Fin Whale Detected	AMAR498.1.20170617T120012Z.wav	No Fin Whale	No Fin Whale Detected	AMAR490.1.20160930T031528Z.wav	No Fin Whale	No Fin Whale Detected	AMAR492.1.20170623T010010Z.wav	No Fin Whale	No Fin Whale Detected
AMAR498.1.20161007T230012Z.wav	No Fin Whale	No Fin Whale Detected	AMAR498.1.20170618T044512Z.wav	No Fin Whale	No Fin Whale Detected	AMAR490.1.20160930T040028Z.wav	No Fin Whale	No Fin Whale Detected	AMAR492.1.20170623T210010Z.wav	No Fin Whale	No Fin Whale Detected
AMAR498.1.20161008T000012Z.wav	No Fin Whale	No Fin Whale Detected	AMAR498.1.20170618T153012Z.wav	No Fin Whale	No Fin Whale Detected	AMAR490.1.20161002T080028Z.wav	No Fin Whale	No Fin Whale Detected	AMAR492.1.20170624T080010Z.wav	5	No Fin Whale Detected
AMAR498.1.20161008T013012Z.wav	No Fin Whale	No Fin Whale Detected	AMAR498.1.20170619T050012Z.wav	No Fin Whale	No Fin Whale Detected	AMAR490.1.20161002T164528Z.wav	No Fin Whale	No Fin Whale Detected	AMAR492.1.20170625T110010Z.wav	7	No Fin Whale Detected
AMAR498.1.20161008T024512Z.wav	No Fin Whale	No Fin Whale Detected	AMAR498.1.20170619T060012Z.wav	No Fin Whale	No Fin Whale Detected	AMAR490.1.20161003T154528Z.wav	No Fin Whale	No Fin Whale Detected	AMAR492.1.20170626T020010Z.wav	15	15
AMAR498.1.20161008T103012Z.wav	No Fin Whale	No Fin Whale Detected	AMAR498.1.20170619T163012Z.wav	No Fin Whale	No Fin Whale Detected	AMAR490.1.20161004T170028Z.wav	No Fin Whale	No Fin Whale Detected	AMAR492.1.20170626T041510Z.wav	12	12
AMAR498.1.20161008T180012Z.wav	No Fin Whale	No Fin Whale Detected	AMAR498.1.20170619T190012Z.wav	No Fin Whale	No Fin Whale Detected	AMAR490.1.20161007T031528Z.wav	No Fin Whale	No Fin Whale Detected	AMAR492.1.20170626T064510Z.wav	19	18
AMAR498.1.20161008T201512Z.wav	No Fin Whale	No Fin Whale Detected	AMAR498.1.20170620T110012Z.wav	No Fin Whale	No Fin Whale Detected	AMAR490.1.20161008T070028Z.wav	No Fin Whale	No Fin Whale Detected	AMAR492.1.20170626T081510Z.wav	18	15
AMAR498.1.20161009T061512Z.wav	No Fin Whale	No Fin Whale Detected	AMAR498.1.20170621T104512Z.wav	No Fin Whale	No Fin Whale Detected	AMAR490.1.20161009T033028Z.wav	No Fin Whale	No Fin Whale Detected	AMAR492.1.20170626T120010Z.wav	19	18
AMAR498.1.20161009T083012Z.wav	No Fin Whale	No Fin Whale Detected	AMAR498.1.20170622T013012Z.wav	No Fin Whale	No Fin Whale Detected	AMAR490.1.20161009T050028Z.wav	No Fin Whale	No Fin Whale Detected	AMAR492.1.20170626T150010Z.wav	17	16
AMAR498.1.20161009T143012Z.wav	No Fin Whale	No Fin Whale Detected	AMAR498.1.20170623T063012Z.wav	No Fin Whale	No Fin Whale Detected	AMAR490.1.20161009T214528Z.wav	No Fin Whale	No Fin Whale Detected	AMAR492.1.20170626T180010Z.wav	15	15
AMAR498.1.20161009T183012Z.wav	No Fin Whale	No Fin Whale Detected	AMAR498.1.20170623T171512Z.wav	No Fin Whale	No Fin Whale Detected	AMAR490.1.20161011T061528Z.wav	No Fin Whale	No Fin Whale Detected	AMAR492.1.20170628T064510Z.wav	No Fin Whale	No Fin Whale Detected
AMAR498.1.20161009T200012Z.wav	No Fin Whale	No Fin Whale Detected	AMAR498.1.20170624T041512Z.wav	No Fin Whale	No Fin Whale Detected	AMAR490.1.20161011T124528Z.wav	No Fin Whale	No Fin Whale Detected	AMAR492.1.20170628T074510Z.wav	No Fin Whale	No Fin Whale Detected
AMAR498.1.20161009T231512Z.wav	No Fin Whale	No Fin Whale Detected	AMAR498.1.20170624T054512Z.wav	No Fin Whale	No Fin Whale Detected	AMAR490.1.20161011T170028Z.wav	No Fin Whale	No Fin Whale Detected	AMAR492.1.20170628T084510Z.wav	No Fin Whale	No Fin Whale Detected
AMAR498.1.20161011T123012Z.wav	No Fin Whale	No Fin Whale Detected	AMAR498.1.20170624T084512Z.wav	No Fin Whale	No Fin Whale Detected	AMAR490.1.20161012T110028Z.wav	No Fin Whale	No Fin Whale Detected	AMAR492.1.20170629T031510Z.wav	No Fin Whale	No Fin Whale Detected
AMAR498.1.20161012T061512Z.wav	No Fin Whale	No Fin Whale Detected	AMAR498.1.20170624T090012Z.wav	No Fin Whale	No Fin Whale Detected	AMAR490.1.20161013T041528Z.wav	No Fin Whale	No Fin Whale Detected	AMAR492.1.20170629T200010Z.wav	No Fin Whale	No Fin Whale Detected
AMAR498.1.20161013T000012Z.wav	No Fin Whale	No Fin Whale Detected	AMAR498.1.20170624T174512Z.wav	No Fin Whale	No Fin Whale Detected	AMAR490.1.20161013T150028Z.wav	No Fin Whale	No Fin Whale Detected	AMAR492.1.20170701T041510Z.wav	No Fin Whale	No Fin Whale Detected
AMAR498.1.20161013T110012Z.wav	No Fin Whale	No Fin Whale Detected	AMAR498.1.20170625T040012Z.wav	No Fin Whale	No Fin Whale Detected	AMAR490.1.20161013T211528Z.wav	No Fin Whale	No Fin Whale Detected	AMAR492.1.20170702T144510Z.wav	No Fin Whale	No Fin Whale Detected
AMAR498.1.20161015T234512Z.wav	No Fin Whale	No Fin Whale Detected	AMAR498.1.20170626T043012Z.wav	No Fin Whale	No Fin Whale Detected	AMAR490.1.20161014T000028Z.wav	No Fin Whale	No Fin Whale Detected	AMAR492.1.20170703T141510Z.wav	No Fin Whale	No Fin Whale Detected
AMAR498.1.20161016T064512Z.wav	No Fin Whale	No Fin Whale Detected	AMAR498.1.20170626T091512Z.wav	No Fin Whale	No Fin Whale Detected	AMAR490.1.20161014T031528Z.wav	No Fin Whale	No Fin Whale Detected	AMAR492.1.20170703T194510Z.wav	No Fin Whale	No Fin Whale Detected
AMAR498.1.20161017T011512Z.wav	No Fin Whale	No Fin Whale Detected	AMAR498.1.20170626T154512Z.wav	No Fin Whale	No Fin Whale Detected	AMAR490.1.20161014T053028Z.wav	No Fin Whale	No Fin Whale Detected	AMAR492.1.20170704T074510Z.wav	No Fin Whale	No Fin Whale Detected
AMAR498.1.20161017T140012Z.wav	No Fin Whale	No Fin Whale Detected	AMAR498.1.20170627T024512Z.wav	No Fin Whale	No Fin Whale Detected	AMAR490.1.20161015T050028Z.wav	No Fin Whale	No Fin Whale Detected	AMAR492.1.20170706T133010Z.wav	No Fin Whale	No Fin Whale Detected
AMAR498.1.20161018T214512Z.wav	No Fin Whale	No Fin Whale Detected	AMAR498.1.20170629T033012Z.wav	No Fin Whale	No Fin Whale Detected	AMAR490.1.20161015T121528Z.wav	No Fin Whale	No Fin Whale Detected	AMAR492.1.20170708T010010Z.wav	No Fin Whale	No Fin Whale Detected
AMAR498.1.20161019T020012Z.wav	No Fin Whale	No Fin Whale Detected	AMAR498.1.20170629T053012Z.wav	No Fin Whale	No Fin Whale Detected	AMAR490.1.20161015T163028Z.wav	No Fin Whale	No Fin Whale Detected	AMAR492.1.20170708T031510Z.wav	No Fin Whale	No Fin Whale Detected
AMAR498.1.20161020T130012Z.wav	No Fin Whale	No Fin Whale Detected	AMAR498.1.20170630T150012Z.wav	No Fin Whale	No Fin Whale Detected	AMAR490.1.20161016T071528Z.wav	No Fin Whale	No Fin Whale Detected	AMAR492.1.20170709T223010Z.wav	No Fin Whale	No Fin Whale Detected
AMAR498.1.20161024T120012Z.wav	No Fin Whale	No Fin Whale Detected	AMAR498.1.20170701T124512Z.wav	No Fin Whale	No Fin Whale Detected	AMAR490.1.20161016T083028Z.wav	No Fin Whale	No Fin Whale Detected	AMAR492.1.20170711T134510Z.wav	No Fin Whale	No Fin Whale Detected
AMAR498.1.20161025T131512Z.wav	No Fin Whale	No Fin Whale Detected	AMAR498.1.20170702T001512Z.wav	No Fin Whale	No Fin Whale Detected	AMAR490.1.20161016T154528Z.wav	No Fin Whale	No Fin Whale Detected	AMAR492.1.20170713T033010Z.wav	No Fin Whale	No Fin Whale Detected
AMAR498.1.20161026T183012Z.wav	No Fin Whale	No Fin Whale Detected	AMAR498.1.20170702T183012Z.wav	No Fin Whale	No Fin Whale Detected	AMAR490.1.20161021T024528Z.wav	No Fin Whale	No Fin Whale Detected	AMAR492.1.20170713T200010Z.wav	No Fin Whale	No Fin Whale Detected
AMAR498.1.20161026T201512Z.wav	No Fin Whale	No Fin Whale Detected	AMAR498.1.20170703T070012Z.wav	No Fin Whale	No Fin Whale Detected	AMAR490.1.20161022T101528Z.wav	No Fin Whale	No Fin Whale Detected	AMAR492.1.20170715T013010Z.wav	No Fin Whale	No Fin Whale Detected
AMAR498.1.20161027T131512Z.wav	No Fin Whale	No Fin Whale Detected	AMAR498.1.20170704T073012Z.wav	No Fin Whale	No Fin Whale Detected	AMAR490.1.20161022T120028Z.wav	No Fin Whale	No Fin Whale Detected	AMAR492.1.20170715T044510Z.wav	No Fin Whale	No Fin Whale Detected
AMAR498.1.20161028T173012Z.wav	No Fin Whale	No Fin Whale Detected	AMAR498.1.20170704T153012Z.wav	No Fin Whale	No Fin Whale Detected	AMAR490.1.20161022T174528Z.wav	No Fin Whale	No Fin Whale Detected	AMAR492.1.20170719T180010Z.wav	No Fin Whale	No Fin Whale Detected
AMAR498.1.20161029T041512Z.wav	No Fin Whale	No Fin Whale Detected	AMAR498.1.20170705T094512Z.wav	No Fin Whale	No Fin Whale Detected	AMAR490.1.20161023T101528Z.wav	No Fin Whale	No Fin Whale Detected	AMAR492.1.20170720T004510Z.wav	No Fin Whale	No Fin Whale Detected
AMAR498.1.20161029T111512Z.wav	No Fin Whale	No Fin Whale Detected	AMAR498.1.20170705T121512Z.wav	No Fin Whale	No Fin Whale Detected	AMAR490.1.20161024T053028Z.wav	No Fin Whale	No Fin Whale Detected	AMAR492.1.20170721T043010Z.wav	No Fin Whale	No Fin Whale Detected
AMAR498.1.20161029T230012Z.wav	No Fin Whale	No Fin Whale Detected	AMAR498.1.20170705T130012Z.wav	No Fin Whale	No Fin Whale Detected	AMAR490.1.20161024T193028Z.wav	No Fin Whale	No Fin Whale Detected	AMAR492.1.20170723T034510Z.wav	No Fin Whale	No Fin Whale Detected
AMAR498.1.20161030T031512Z.wav	No Fin Whale	No Fin Whale Detected	AMAR498.1.20170706T060012Z.wav	No Fin Whale	No Fin Whale Detected	AMAR490.1.20161024T211528Z.wav	No Fin Whale	No Fin Whale Detected	AMAR492.1.20170724T064510Z.wav	No Fin Whale	No Fin Whale Detected
AMAR498.1.20161031T191512Z.wav	No Fin Whale	No Fin Whale Detected	AMAR498.1.20170707T174512Z.wav	No Fin Whale	No Fin Whale Detected	AMAR490.1.20161025T140028Z.wav	No Fin Whale	No Fin Whale Detected	AMAR492.1.20170726T001510Z.wav	No Fin Whale	No Fin Whale Detected
AMAR498.1.20161031T193012Z.wav	No Fin Whale	No Fin Whale Detected	AMAR498.1.20170707T230012Z.wav	No Fin Whale	No Fin Whale Detected	AMAR490.1.20161025T141528Z.wav	No Fin Whale	No Fin Whale Detected	AMAR492.1.20170727T201510Z.wav	No Fin Whale	No Fin Whale Detected
AMAR498.1.20161101T163012Z.wav	No Fin Whale	No Fin Whale Detected	AMAR498.1.20170710T104512Z.wav	No Fin Whale	No Fin Whale Detected	AMAR490.1.20161025T211528Z.wav	No Fin Whale	No Fin Whale Detected	AMAR492.1.20170728T011510Z.wav	No Fin Whale	No Fin Whale Detected
AMAR498.1.20161101T174512Z.wav	No Fin Whale	No Fin Whale Detected	AMAR498.1.20170710T180012Z.wav	No Fin Whale	No Fin Whale Detected	AMAR490.1.20161026T120028Z.wav	No Fin Whale	No Fin Whale Detected	AMAR492.1.20170729T040010Z.wav	No Fin Whale	No Fin Whale Detected
AMAR498.1.20161101T181512Z.wav	No Fin Whale	No Fin Whale Detected	AMAR498.1.20170711T010012Z.wav	No Fin Whale	No Fin Whale Detected	AMAR490.1.20161027T083028Z.wav	No Fin Whale	No Fin Whale Detected	AMAR492.1.20170729T053010Z.wav	No Fin Whale	No Fin Whale Detected
AMAR498.1.20161102T110012Z.wav	No Fin Whale	No Fin Whale Detected	AMAR498.1.20170711T133012Z.wav	No Fin Whale	No Fin Whale Detected	AMAR490.1.20161027T141528Z.wav	No Fin Whale	No Fin Whale Detected	AMAR492.1.20170729T093010Z.wav	No Fin Whale	No Fin Whale Detected
AMAR498.1.20161105T083012Z.wav	No Fin Whale	No Fin Whale Detected	AMAR498.1.20170711T141512Z.wav	No Fin Whale	No Fin Whale Detected	AMAR490.1.20161027T221528Z.wav	No Fin Whale	No Fin Whale Detected	AMAR492.1.20170730T091510Z.wav	No Fin Whale	No Fin Whale Detected
AMAR498.1.20161105T153012Z.wav	No Fin Whale	No Fin Whale Detected	AMAR498.1.20170711T154512Z.wav	No Fin Whale	No Fin Whale Detected	AMAR490.1.20161028T091528Z.wav	No Fin Whale	No Fin Whale Detected	AMAR492.1.20170730T223010Z.wav	No Fin Whale	No Fin Whale Detected
AMAR498.1.20161105T154512Z.wav	No Fin Whale	No Fin Whale Detected	AMAR498.1.20170712T083012Z.wav	No Fin Whale	No Fin Whale Detected	AMAR490.1.20161030T040028Z.wav	No Fin Whale	No Fin Whale Detected	AMAR492.1.20170801T071510Z.wav	No Fin Whale	No Fin Whale Detected
AMAR498.1.20161106T153012Z.wav	No Fin Whale	No Fin Whale Detected	AMAR498.1.20170712T154512Z.wav	No Fin Whale	No Fin Whale Detected	AMAR490.1.20161030T090028Z.wav	No Fin Whale	No Fin Whale Detected	AMAR492.1.20170801T213010Z.wav	No Fin Whale	No Fin Whale Detected
AMAR498.1.20161106T201512Z.wav	No Fin Whale	No Fin Whale Detected	AMAR498.1.20170714T004512Z.wav	No Fin Whale	No Fin Whale Detected	AMAR490.1.20161031T114528Z.wav	No Fin Whale	No Fin Whale Detected	AMAR492.1.20170802T064510Z.wav	No Fin Whale	No Fin Whale Detected
AMAR498.1.20161108T174512Z.wav	No Fin Whale	No Fin Whale Detected	AMAR498.1.20170715T013012Z.wav	No Fin Whale	No Fin Whale Detected	AMAR490.1.20161101T011528Z.wav	No Fin Whale	No Fin Whale Detected	AMAR492.1.20170803T183010Z.wav	No Fin Whale	No Fin Whale Detected
AMAR498.1.20161108T184512Z.wav	No Fin Whale	No Fin Whale Detected	AMAR498.1.20170715T170012Z.wav	No Fin Whale	No Fin Whale Detected	AMAR490.1.20161101T040028Z.wav	No Fin Whale	No Fin Whale Detected	AMAR492.1.20170804T084510Z.wav	No Fin Whale	No Fin Whale Detected
AMAR498.1.20161109T010012Z.wav	No Fin Whale	No Fin Whale Detected	AMAR498.1.20170717T161512Z.wav	No Fin Whale	No Fin Whale Detected	AMAR490.1.20161101T071528Z.wav	No Fin Whale	No Fin Whale Detected	AMAR492.1.20170806T074510Z.wav	No Fin Whale	No Fin Whale Detected
AMAR498.1.20161109T041512Z.wav	No Fin Whale	No Fin Whale Detected	AMAR498.1.20170718T200012Z.wav	No Fin Whale	No Fin Whale Detected	AMAR490.1.20161101T094528Z.wav	No Fin Whale	No Fin Whale Detected	AMAR492.1.20170806T210010Z.wav	No Fin Whale	No Fin Whale Detected
AMAR498.1.20161109T093012Z.wav	No Fin Whale	No Fin Whale Detected	AMAR498.1.20170719T100012Z.wav	No Fin Whale	No Fin Whale Detected	AMAR490.1.20161101T100028Z.wav	No Fin Whale	No Fin Whale Detected	AMAR492.1.20170806T231510Z.wav	No Fin Whale	No Fin Whale Detected
AMAR498.1.20161111T004512Z.wav	No Fin Whale	No Fin Whale Detected	AMAR498.1.20170720T020012Z.wav	No Fin Whale	No Fin Whale Detected	AMAR490.1.20161102T070028Z.wav	No Fin Whale	No Fin Whale Detected	AMAR492.1.20170807T053010Z.wav	No Fin Whale	No Fin Whale Detected
AMAR498.1.20161111T030012Z.wav	No Fin Whale	No Fin Whale Detected	AMAR498.1.20170720T091512Z.wav	No Fin Whale	No Fin Whale Detected	AMAR490.1.20161102T181528Z.wav	No Fin Whale	No Fin Whale Detected	AMAR492.1.20170807T054510Z.wav	No Fin Whale	No Fin Whale Detected
AMAR498.1.20161111T164512Z.wav	No Fin Whale	No Fin Whale Detected	AMAR498.1.20170720T124512Z.wav	No Fin Whale	No Fin Whale Detected	AMAR490.1.20161102T224528Z.wav	No Fin Whale	No Fin Whale Detected	AMAR492.1.20170807T101510Z.wav	No Fin Whale	No Fin Whale Detected
AMAR498.1.20161112T011512Z.wav	No Fin Whale	No Fin Whale Detected	AMAR498.1.20170721T144512Z.wav	No Fin Whale	No Fin Whale Detected	AMAR490.1.20161103T084528Z.wav	No Fin Whale	No Fin Whale Detected	AMAR492.1.20170807T121510Z.wav	No Fin Whale	No Fin Whale Detected
AMAR498.1.20161113T151512Z.wav	No Fin Whale	No Fin Whale Detected	AMAR498.1.20170721T213012Z.wav	No Fin Whale	No Fin Whale Detected	AMAR490.1.20161104T164528Z.wav	No Fin Whale	No Fin Whale Detected	AMAR492.1.20170807T143010Z.wav	No Fin Whale	No Fin Whale Detected
AMAR498.1.20161114T050012Z.wav	No Fin Whale	No Fin Whale Detected	AMAR498.1.20170722T140012Z.wav	No Fin Whale	No Fin Whale Detected	AMAR490.1.20161104T214528Z.wav	No Fin Whale	No Fin Whale Detected	AMAR492.1.20170807T151510Z.wav	No Fin Whale	No Fin Whale Detected
AMAR498.1.20161114T223012Z.wav	No Fin Whale	No Fin Whale Detected	AMAR498.1.20170722T190012Z.wav	No Fin Whale	No Fin Whale Detected	AMAR490.1.20161105T061528Z.wav	No Fin Whale	No Fin Whale Detected	AMAR492.1.20170808T093010Z.wav	No Fin Whale	No Fin Whale Detected
AMAR498.1.20161115T003012Z.wav	No Fin Whale	No Fin Whale Detected	AMAR498.1.20170722T194512Z.wav	No Fin Whale	No Fin Whale Detected	AMAR490.1.20161106T104528Z.wav	No Fin Whale	No Fin Whale Detected	AMAR492.1.20170808T151510Z.wav	No Fin Whale	No Fin Whale Detected
AMAR498.1.20161115T014512Z.wav	No Fin Whale	No Fin Whale Detected	AMAR498.1.20170722T221512Z.wav	No Fin Whale	No Fin Whale Detected	AMAR490.1.20161107T184528Z.wav	No Fin Whale	No Fin Whale Detected	AMAR492.1.20170808T153010Z.wav	No Fin Whale	No Fin Whale Detected
AMAR498.1.20161115T033012Z.wav	No Fin Whale	No Fin Whale Detected	AMAR498.1.20170723T020012Z.wav	No Fin Whale	No Fin Whale Detected	AMAR490.1.20161108T013028Z.wav	No Fin Whale	No Fin Whale Detected	AMAR492.1.20170810T034510Z.wav	No Fin Whale	No Fin Whale Detected
AMAR498.1.20161115T120012Z.wav	No Fin Whale	No Fin Whale Detected	AMAR498.1.20170724T193012Z.wav	No Fin Whale	No Fin Whale Detected	AMAR490.1.20161108T091528Z.wav	No Fin Whale	No Fin Whale Detected	AMAR492.1.20170811T021510Z.wav	No Fin Whale	No Fin Whale Detected
AMAR498.1.20161117T030012Z.wav	No Fin Whale	No Fin Whale Detected	AMAR498.1.20170724T203012Z.wav	No Fin Whale	No Fin Whale Detected	AMAR490.1.20161108T184528Z.wav	No Fin Whale	No Fin Whale Detected	AMAR492.1.20170812T133010Z.wav	No Fin Whale	No Fin Whale Detected
AMAR498.1.20161117T220012Z.wav	No Fin Whale	No Fin Whale Detected	AMAR498.1.20170725T073012Z.wav	No Fin Whale	No Fin Whale Detected	AMAR490.1.20161109T141528Z.wav	No Fin Whale	No Fin Whale Detected	AMAR492.1.20170812T193010Z.wav	No Fin Whale	No Fin Whale Detected
AMAR498.1.20161117T231512Z.wav	No Fin Whale	No Fin Whale Detected	AMAR498.1.20170725T213012Z.wav	No Fin Whale	No Fin Whale Detected	AMAR490.1.20161110T034528Z.wav	No Fin Whale	No Fin Whale Detected	AMAR492.1.20170813T010010Z.wav	No Fin Whale	No Fin Whale Detected
AMAR498.1.20161119T083012Z.wav	No Fin Whale	No Fin Whale Detected	AMAR498.1.20170726T050012Z.wav	No Fin Whale	No Fin Whale Detected	AMAR490.1.20161112T100028Z.wav	No Fin Whale	No Fin Whale Detected	AMAR492.1.20170813T091510Z.wav	No Fin Whale	No Fin Whale Detected
AMAR498.1.20161120T020012Z.wav	No Fin Whale	No Fin Whale Detected	AMAR498.1.20170726T201512Z.wav	No Fin Whale	No Fin Whale Detected	AMAR490.1.20161115T214528Z.wav	No Fin Whale	No Fin Whale Detected	AMAR492.1.20170814T133010Z.wav	No Fin Whale	No Fin Whale Detected
AMAR498.1.20161120T163012Z.wav	No Fin Whale	No Fin Whale Detected	AMAR498.1.20170727T084512Z.wav	No Fin Whale	No Fin Whale Detected	AMAR490.1.20161116T051528Z.wav	No Fin Whale	No Fin Whale Detected	AMAR492.1.20170815T033010Z.wav	No Fin Whale	No Fin Whale Detected
AMAR498.1.20161120T214512Z.wav	No Fin Whale	No Fin Whale Detected	AMAR498.1.20170727T161512Z.wav	No Fin Whale	No Fin Whale Detected	AMAR490.1.20161116T121528Z.wav	No Fin Whale	No Fin Whale Detected	AMAR492.1.20170815T084510Z.wav	No Fin Whale	No Fin Whale Detected
AMAR498.1.20161122T171512Z.wav	No Fin Whale	No Fin Whale Detected	AMAR498.1.20170728T033012Z.wav	No Fin Whale	No Fin Whale Detected	AMAR490.1.20161120T001528Z.wav	No Fin Whale	No Fin Whale Detected	AMAR492.1.20170815T094510Z.wav	No Fin Whale	No Fin Whale Detected
AMAR498.1.20161126T083012Z.wav	No Fin Whale	No Fin Whale Detected	AMAR498.1.20170728T213012Z.wav	No Fin Whale	No Fin Whale Detected	AMAR490.1.20161120T064528Z.wav	No Fin Whale	No Fin Whale Detected	AMAR492.1.20170815T120010Z.wav	No Fin Whale	No Fin Whale Detected
AMAR498.1.20161126T090012Z.wav	No Fin Whale	No Fin Whale Detected	AMAR498.1.20170729T040012Z.wav	No Fin Whale	No Fin Whale Detected	AMAR490.1.20161121T103028Z.wav	No Fin Whale	No Fin Whale Detected	AMAR492.1.20170817T031510Z.wav	No Fin Whale	No Fin Whale Detected
AMAR498.1.20161126T214512Z.wav	No Fin Whale	No Fin Whale Detected	AMAR498.1.20170729T041512Z.wav	No Fin Whale	No Fin Whale Detected	AMAR490.1.20161121T134528Z.wav	No Fin Whale	No Fin Whale Detected	AMAR492.1.20170817T060010Z.wav	No Fin Whale	No Fin Whale Detected
AMAR498.1.20161127T084512Z.wav	No Fin Whale	No Fin Whale Detected	AMAR498.1.20170730T143012Z.wav	No Fin Whale	No Fin Whale Detected	AMAR490.1.20161121T151528Z.wav	No Fin Whale	No Fin Whale Detected	AMAR492.1.20170817T114510Z.wav	No Fin Whale	No Fin Whale Detected
AMAR498.1.20161127T160012Z.wav	No Fin Whale	No Fin Whale Detected	AMAR498.1.20170731T204512Z.wav	No Fin Whale	No Fin Whale Detected	AMAR490.1.20161121T153028Z.wav	No Fin Whale	No Fin Whale Detected	AMAR492.1.20170817T141510Z.wav	No Fin Whale	No Fin Whale Detected
AMAR498.1.20161127T184512Z.wav	No Fin Whale	No Fin Whale Detected	AMAR498.1.20170801T131512Z.wav	No Fin Whale	No Fin Whale Detected	AMAR490.1.20161123T074528Z.wav	No Fin Whale	No Fin Whale Detected	AMAR492.1.20170817T143010Z.wav	No Fin Whale	No Fin Whale Detected
AMAR498.1.20161127T224512Z.wav	No Fin Whale	No Fin Whale Detected	AMAR498.1.20170804T131512Z.wav	No Fin Whale	No Fin Whale Detected	AMAR490.1.20161123T201528Z.wav	No Fin Whale	No Fin Whale Detected	AMAR492.1.20170819T161510Z.wav	No Fin Whale	No Fin Whale Detected
AMAR498.1.20161128T021512Z.wav	No Fin Whale	No Fin Whale Detected	AMAR498.1.20170804T193012Z.wav	No Fin Whale	No Fin Whale Detected	AMAR490.1.20161124T001528Z.wav	No Fin Whale	No Fin Whale Detected	AMAR492.1.20170819T173010Z.wav	No Fin Whale	No Fin Whale Detected
AMAR498.1.20161129T090012Z.wav	No Fin Whale	No Fin Whale Detected	AMAR498.1.20170804T194512Z.wav	No Fin Whale	No Fin Whale Detected	AMAR490.1.20161124T010028Z.wav	No Fin Whale	No Fin Whale Detected	AMAR492.1.20170820T020010Z.wav	No Fin Whale	No Fin Whale Detected
AMAR498.1.20161130T133012Z.wav	No Fin Whale	No Fin Whale Detected	AMAR498.1.20170804T234512Z.wav	No Fin Whale	No Fin Whale Detected	AMAR490.1.20161124T200028Z.wav	No Fin Whale	No Fin Whale Detected	AMAR492.1.20170821T130010Z.wav	No Fin Whale	No Fin Whale Detected
AMAR498.1.20161201T011512Z.wav	No Fin Whale	No Fin Whale Detected	AMAR498.1.20170805T040012Z.wav	No Fin Whale	No Fin Whale Detected	AMAR490.1.20161124T230028Z.wav	No Fin Whale	No Fin Whale Detected	AMAR492.1.20170822T051510Z.wav	No Fin Whale	No Fin Whale Detected
AMAR498.1.20161202T110012Z.wav	No Fin Whale	No Fin Whale Detected	AMAR498.1.20170805T083012Z.wav	No Fin Whale	No Fin Whale Detected	AMAR490.1.20161125T044528Z.wav	No Fin Whale	No Fin Whale Detected	AMAR492.1.20170825T120010Z.wav	No Fin Whale	No Fin Whale Detected
AMAR498.1.20161202T161512Z.wav	No Fin Whale	No Fin Whale Detected	AMAR498.1.20170807T183012Z.wav	No Fin Whale	No Fin Whale Detected	AMAR490.1.20161129T054528Z.wav	No Fin Whale	No Fin Whale Detected	AMAR492.1.20170825T154510Z.wav	No Fin Whale	No Fin Whale Detected
AMAR498.1.20161202T230012Z.wav	No Fin Whale	No Fin Whale Detected	AMAR498.1.20170808T163012Z.wav	No Fin Whale	No Fin Whale Detected	AMAR490.1.20161129T060028Z.wav	No Fin Whale	No Fin Whale Detected	AMAR492.1.20170825T221510Z.wav	No Fin Whale	No Fin Whale Detected
AMAR498.1.20161203T030012Z.wav	No Fin Whale	No Fin Whale Detected	AMAR498.1.20170809T104512Z.wav	No Fin Whale	No Fin Whale Detected	AMAR490.1.20161203T213028Z.wav	No Fin Whale	No Fin Whale Detected	AMAR492.1.20170825T223010Z.wav	No Fin Whale	No Fin Whale Detected
AMAR498.1.20161204T171512Z.wav	No Fin Whale	No Fin Whale Detected	AMAR498.1.20170810T084512Z.wav	No Fin Whale	No Fin Whale Detected	AMAR490.1.20161203T221528Z.wav	No Fin Whale	No Fin Whale Detected	AMAR492.1.20170826T090010Z.wav	No Fin Whale	No Fin Whale Detected
AMAR498.1.20161204T230012Z.wav	No Fin Whale	No Fin Whale Detected	AMAR498.1.20170812T121512Z.wav	No Fin Whale	No Fin Whale Detected	AMAR490.1.20161204T201528Z.wav	No Fin Whale	No Fin Whale Detected	AMAR492.1.20170827T003010Z.wav	No Fin Whale	No Fin Whale Detected
AMAR498.1.20161205T010012Z.wav	No Fin Whale	No Fin Whale Detected	AMAR498.1.20170812T190012Z.wav	No Fin Whale	No Fin Whale Detected	AMAR490.1.20161206T201528Z.wav	No Fin Whale	No Fin Whale Detected	AMAR492.1.20170827T031510Z.wav	No Fin Whale	No Fin Whale Detected
AMAR498.1.20161206T193012Z.wav	No Fin Whale	No Fin Whale Detected	AMAR498.1.20170812T211512Z.wav	No Fin Whale	No Fin Whale Detected	AMAR490.1.20161209T050028Z.wav	No Fin Whale	No Fin Whale Detected	AMAR492.1.20170827T074510Z.wav	No Fin Whale	No Fin Whale Detected
AMAR498.1.20161207T114512Z.wav	No Fin Whale	No Fin Whale Detected	AMAR498.1.20170813T063012Z.wav	No Fin Whale	No Fin Whale Detected	AMAR490.1.20161209T141528Z.wav	No Fin Whale	No Fin Whale Detected	AMAR492.1.20170828T143010Z.wav	No Fin Whale	No Fin Whale Detected
AMAR498.1.20161208T161512Z.wav	No Fin Whale	No Fin Whale Detected	AMAR498.1.20170813T181512Z.wav	No Fin Whale	No Fin Whale Detected	AMAR490.1.20161211T161528Z.wav	No Fin Whale	No Fin Whale Detected	AMAR492.1.20170829T070010Z.wav	No Fin Whale	No Fin Whale Detected
AMAR498.1.20161209T234512Z.wav	No Fin Whale	No Fin Whale Detected	AMAR498.1.20170814T201512Z.wav	No Fin Whale	No Fin Whale Detected	AMAR490.1.20161211T224528Z.wav	No Fin Whale	No Fin Whale Detected	AMAR492.1.20170829T143010Z.wav	No Fin Whale	No Fin Whale Detected
AMAR498.1.20161210T114512Z.wav	No Fin Whale	No Fin Whale Detected	AMAR498.1.20170815T003012Z.wav	No Fin Whale	No Fin Whale Detected	AMAR490.1.20161212T011528Z.wav	No Fin Whale	No Fin Whale Detected	AMAR492.1.20170829T154510Z.wav	No Fin Whale	No Fin Whale Detected
AMAR498.1.20161212T004512Z.wav	No Fin Whale	No Fin Whale Detected	AMAR498.1.20170815T144512Z.wav	No Fin Whale	No Fin Whale Detected	AMAR490.1.20161212T020028Z.wav	No Fin Whale	No Fin Whale Detected	AMAR492.1.20170831T063010Z.wav	No Fin Whale	No Fin Whale Detected
AMAR498.1.20161213T013012Z.wav	No Fin Whale	No Fin Whale Detected	AMAR498.1.20170818T211512Z.wav	No Fin Whale	No Fin Whale Detected	AMAR490.1.20161212T053028Z.wav	No Fin Whale	No Fin Whale Detected	AMAR492.1.20170831T090010Z.wav	No Fin Whale	No Fin Whale Detected
AMAR498.1.20161213T083012Z.wav	No Fin Whale	No Fin Whale Detected	AMAR498.1.20170821T100012Z.wav	No Fin Whale	No Fin Whale Detected	AMAR490.1.20161212T114528Z.wav	No Fin Whale	No Fin Whale Detected	AMAR492.1.20170831T094510Z.wav	No Fin Whale	No Fin Whale Detected
AMAR498.1.20161213T181512Z.wav	No Fin Whale	No Fin Whale Detected	AMAR498.1.20170823T081512Z.wav	No Fin Whale	No Fin Whale Detected	AMAR490.1.20161213T061528Z.wav	No Fin Whale	No Fin Whale Detected	AMAR492.1.20170831T100010Z.wav	No Fin Whale	No Fin Whale Detected
AMAR498.1.20161214T144512Z.wav	No Fin Whale	No Fin Whale Detected	AMAR498.1.20170823T110012Z.wav	No Fin Whale	No Fin Whale Detected	AMAR490.1.20161213T070028Z.wav	No Fin Whale	No Fin Whale Detected	AMAR492.1.20170902T100010Z.wav	No Fin Whale	No Fin Whale Detected
AMAR498.1.20161215T044512Z.wav	No Fin Whale	No Fin Whale Detected	AMAR498.1.20170825T171512Z.wav	No Fin Whale	No Fin Whale Detected	AMAR490.1.20161216T054528Z.wav	No Fin Whale	No Fin Whale Detected	AMAR492.1.20170902T183010Z.wav	No Fin Whale	No Fin Whale Detected
AMAR498.1.20161217T153012Z.wav	No Fin Whale	No Fin Whale Detected	AMAR498.1.20170827T230012Z.wav	No Fin Whale	No Fin Whale Detected	AMAR490.1.20161217T041528Z.wav	No Fin Whale	No Fin Whale Detected	AMAR492.1.20170903T063010Z.wav	No Fin Whale	No Fin Whale Detected
AMAR498.1.20161218T053012Z.wav	No Fin Whale	No Fin Whale Detected	AMAR498.1.20170828T010012Z.wav	No Fin Whale	No Fin Whale Detected	AMAR490.1.20161218T040028Z.wav	No Fin Whale	No Fin Whale Detected	AMAR492.1.20170905T031510Z.wav	No Fin Whale	No Fin Whale Detected
AMAR498.1.20161218T181512Z.wav	No Fin Whale	No Fin Whale Detected	AMAR498.1.20170828T154512Z.wav	No Fin Whale	No Fin Whale Detected	AMAR490.1.20161218T114528Z.wav	No Fin Whale	No Fin Whale Detected	AMAR492.1.20170906T054510Z.wav	No Fin Whale	No Fin Whale Detected
AMAR498.1.20161219T173012Z.wav	No Fin Whale	No Fin Whale Detected	AMAR498.1.20170829T041512Z.wav	No Fin Whale	No Fin Whale Detected	AMAR490.1.20161218T120028Z.wav	No Fin Whale	No Fin Whale Detected	AMAR492.1.20170906T180010Z.wav	No Fin Whale	No Fin Whale Detected
AMAR498.1.20161219T231512Z.wav	No Fin Whale	No Fin Whale Detected	AMAR498.1.20170829T104512Z.wav	No Fin Whale	No Fin Whale Detected	AMAR490.1.20161221T010028Z.wav	No Fin Whale	No Fin Whale Detected	AMAR492.1.20170907T103010Z.wav	No Fin Whale	No Fin Whale Detected
AMAR498.1.20161220T030012Z.wav	No Fin Whale	No Fin Whale Detected	AMAR498.1.20170829T153012Z.wav	No Fin Whale	No Fin Whale Detected	AMAR490.1.20161221T121528Z.wav	No Fin Whale	No Fin Whale Detected	AMAR492.1.20170908T024510Z.wav	No Fin Whale	No Fin Whale Detected

## Sheet: Training dataset - Gisborne
Trial 1			Trial 2			Trial 3			Trial 4			Trial 5			Trial 6			Trial 7			Trial 8			Trial 9			Trial 10
Filename	Reality of 'doublet' calls	Detection of 'doublet' calls	Filename	Reality of 'doublet' calls	Detection of 'doublet' calls	Filename	Reality of 'doublet' calls	Detection of 'doublet' calls	Filename	Reality of 'doublet' calls	Detection of 'doublet' calls	Filename	Reality of 'doublet' calls	Detection of 'doublet' calls	Filename	Reality of 'doublet' calls	Detection of 'doublet' calls	Filename	Reality of 'doublet' calls	Detection of 'doublet' calls	Filename	Reality of 'doublet' calls	Detection of 'doublet' calls	Filename	Reality of 'doublet' calls	Detection of 'doublet' calls	Filename	Reality of 'doublet' calls	Detection of 'doublet' calls
20140619_000000.wav	84	No Fin Whale Detected	20140619_000000.wav	84	No Fin Whale Detected	20140619_000000.wav	84	83	20140619_000000.wav	84	No Fin Whale Detected	20140619_000000.wav	84	84	20140619_000000.wav	84	84	20140619_000000.wav	84	No Fin Whale Detected	20140619_000000.wav	84	No Fin Whale Detected	20140619_000000.wav	84	No Fin Whale Detected	20140619_000000.wav	84	No Fin Whale Detected
20140622_000000.wav	25	No Fin Whale Detected	20140622_000000.wav	25	No Fin Whale Detected	20140622_000000.wav	25	23	20140622_000000.wav	25	No Fin Whale Detected	20140622_000000.wav	25	25	20140622_000000.wav	25	25	20140622_000000.wav	25	No Fin Whale Detected	20140622_000000.wav	25	No Fin Whale Detected	20140622_000000.wav	25	No Fin Whale Detected	20140622_000000.wav	25	No Fin Whale Detected
20140623_000000.wav	19	No Fin Whale Detected	20140623_000000.wav	19	No Fin Whale Detected	20140623_000000.wav	19	16	20140623_000000.wav	19	No Fin Whale Detected	20140623_000000.wav	19	19	20140623_000000.wav	19	19	20140623_000000.wav	19	No Fin Whale Detected	20140623_000000.wav	19	No Fin Whale Detected	20140623_000000.wav	19	No Fin Whale Detected	20140623_000000.wav	19	No Fin Whale Detected
20140624_000000.wav	5	No Fin Whale Detected	20140624_000000.wav	5	No Fin Whale Detected	20140624_000000.wav	5	5	20140624_000000.wav	5	No Fin Whale Detected	20140624_000000.wav	5	5	20140624_000000.wav	5	5	20140624_000000.wav	5	No Fin Whale Detected	20140624_000000.wav	5	No Fin Whale Detected	20140624_000000.wav	5	No Fin Whale Detected	20140624_000000.wav	5	No Fin Whale Detected
20140628_000000.wav	6	No Fin Whale Detected	20140628_000000.wav	6	No Fin Whale Detected	20140628_000000.wav	6	6	20140628_000000.wav	6	No Fin Whale Detected	20140628_000000.wav	6	6	20140628_000000.wav	6	6	20140628_000000.wav	6	No Fin Whale Detected	20140628_000000.wav	6	No Fin Whale Detected	20140628_000000.wav	6	No Fin Whale Detected	20140628_000000.wav	6	No Fin Whale Detected
20140629_000000.wav	32	No Fin Whale Detected	20140629_000000.wav	32	No Fin Whale Detected	20140629_000000.wav	32	32	20140629_000000.wav	32	No Fin Whale Detected	20140629_000000.wav	32	32	20140629_000000.wav	32	32	20140629_000000.wav	32	No Fin Whale Detected	20140629_000000.wav	32	No Fin Whale Detected	20140629_000000.wav	32	No Fin Whale Detected	20140629_000000.wav	32	No Fin Whale Detected
20140630_000000.wav	3	No Fin Whale Detected	20140630_000000.wav	3	No Fin Whale Detected	20140630_000000.wav	3	3	20140630_000000.wav	3	No Fin Whale Detected	20140630_000000.wav	3	3	20140630_000000.wav	3	3	20140630_000000.wav	3	No Fin Whale Detected	20140630_000000.wav	3	No Fin Whale Detected	20140630_000000.wav	3	No Fin Whale Detected	20140630_000000.wav	3	No Fin Whale Detected
20140701_000000.wav	15	No Fin Whale Detected	20140701_000000.wav	15	No Fin Whale Detected	20140701_000000.wav	15	No Fin Whale Detected	20140701_000000.wav	15	No Fin Whale Detected	20140701_000000.wav	15	15	20140701_000000.wav	15	15	20140701_000000.wav	15	No Fin Whale Detected	20140701_000000.wav	15	No Fin Whale Detected	20140701_000000.wav	15	No Fin Whale Detected	20140701_000000.wav	15	No Fin Whale Detected
20140713_000000.wav	13	No Fin Whale Detected	20140713_000000.wav	13	No Fin Whale Detected	20140713_000000.wav	13	No Fin Whale Detected	20140713_000000.wav	13	No Fin Whale Detected	20140713_000000.wav	13	13	20140713_000000.wav	13	13	20140713_000000.wav	13	No Fin Whale Detected	20140713_000000.wav	13	No Fin Whale Detected	20140713_000000.wav	13	No Fin Whale Detected	20140713_000000.wav	13	No Fin Whale Detected
20140714_000000.wav	16	No Fin Whale Detected	20140714_000000.wav	16	No Fin Whale Detected	20140714_000000.wav	16	13	20140714_000000.wav	16	No Fin Whale Detected	20140714_000000.wav	16	16	20140714_000000.wav	16	16	20140714_000000.wav	16	No Fin Whale Detected	20140714_000000.wav	16	No Fin Whale Detected	20140714_000000.wav	16	No Fin Whale Detected	20140714_000000.wav	16	No Fin Whale Detected
20140720_000000.wav	130	16	20140720_000000.wav	130	17	20140720_000000.wav	130	130	20140720_000000.wav	130	115	20140720_000000.wav	130	130	20140720_000000.wav	130	130	20140720_000000.wav	130	No Fin Whale Detected	20140720_000000.wav	130	No Fin Whale Detected	20140720_000000.wav	130	No Fin Whale Detected	20140720_000000.wav	130	No Fin Whale Detected
20140720_000000.wav	169	45	20140720_000000.wav	169	51	20140720_000000.wav	169	169	20140720_000000.wav	169	138	20140720_000000.wav	169	169	20140720_000000.wav	169	169	20140720_000000.wav	169	No Fin Whale Detected	20140720_000000.wav	169	No Fin Whale Detected	20140720_000000.wav	169	No Fin Whale Detected	20140720_000000.wav	169	No Fin Whale Detected
20140727_000000.wav	26	No Fin Whale Detected	20140727_000000.wav	26	No Fin Whale Detected	20140727_000000.wav	26	20	20140727_000000.wav	26	yes	20140727_000000.wav	26	26	20140727_000000.wav	26	26	20140727_000000.wav	26	No Fin Whale Detected	20140727_000000.wav	26	No Fin Whale Detected	20140727_000000.wav	26	No Fin Whale Detected	20140727_000000.wav	26	No Fin Whale Detected
20140728_000000.wav	10	No Fin Whale Detected	20140728_000000.wav	10	No Fin Whale Detected	20140728_000000.wav	10	10	20140728_000000.wav	10	yes	20140728_000000.wav	10	10	20140728_000000.wav	10	10	20140728_000000.wav	10	No Fin Whale Detected	20140728_000000.wav	10	No Fin Whale Detected	20140728_000000.wav	10	No Fin Whale Detected	20140728_000000.wav	10	No Fin Whale Detected
20140810_000000.wav	12	No Fin Whale Detected	20140810_000000.wav	12	No Fin Whale Detected	20140810_000000.wav	12	12	20140810_000000.wav	12	yes	20140810_000000.wav	12	12	20140810_000000.wav	12	12	20140810_000000.wav	12	No Fin Whale Detected	20140810_000000.wav	12	No Fin Whale Detected	20140810_000000.wav	12	No Fin Whale Detected	20140810_000000.wav	12	No Fin Whale Detected
20140813_000000.wav	16	No Fin Whale Detected	20140813_000000.wav	16	No Fin Whale Detected	20140813_000000.wav	16	16	20140813_000000.wav	16	yes	20140813_000000.wav	16	16	20140813_000000.wav	16	16	20140813_000000.wav	16	No Fin Whale Detected	20140813_000000.wav	16	No Fin Whale Detected	20140813_000000.wav	16	No Fin Whale Detected	20140813_000000.wav	16	No Fin Whale Detected
20140825_000000.wav	221	80	20140825_000000.wav	221	85	20140825_000000.wav	221	221	20140825_000000.wav	221	195	20140825_000000.wav	221	221	20140825_000000.wav	221	221	20140825_000000.wav	221	10	20140825_000000.wav	221	No Fin Whale Detected	20140825_000000.wav	221	No Fin Whale Detected	20140825_000000.wav	221	No Fin Whale Detected
20140903_000000.wav	19	No Fin Whale Detected	20140903_000000.wav	19	No Fin Whale Detected	20140903_000000.wav	19	19	20140903_000000.wav	19	No Fin Whale Detected	20140903_000000.wav	19	19	20140903_000000.wav	19	19	20140903_000000.wav	19	No Fin Whale Detected	20140903_000000.wav	19	No Fin Whale Detected	20140903_000000.wav	19	No Fin Whale Detected	20140903_000000.wav	19	No Fin Whale Detected
20140907_000000.wav	43	No Fin Whale Detected	20140907_000000.wav	43	No Fin Whale Detected	20140907_000000.wav	43	43	20140907_000000.wav	43	No Fin Whale Detected	20140907_000000.wav	43	43	20140907_000000.wav	43	43	20140907_000000.wav	43	No Fin Whale Detected	20140907_000000.wav	43	No Fin Whale Detected	20140907_000000.wav	43	No Fin Whale Detected	20140907_000000.wav	43	No Fin Whale Detected
20140908_000000.wav	31	No Fin Whale Detected	20140908_000000.wav	31	No Fin Whale Detected	20140908_000000.wav	31	16	20140908_000000.wav	31	12	20140908_000000.wav	31	31	20140908_000000.wav	31	31	20140908_000000.wav	31	No Fin Whale Detected	20140908_000000.wav	31	No Fin Whale Detected	20140908_000000.wav	31	No Fin Whale Detected	20140908_000000.wav	31	No Fin Whale Detected
20141030_000000.wav	9	No Fin Whale Detected	20141030_000000.wav	9	No Fin Whale Detected	20141030_000000.wav	9	No Fin Whale Detected	20141030_000000.wav	9	No Fin Whale Detected	20141030_000000.wav	9	9	20141030_000000.wav	9	9	20141030_000000.wav	9	No Fin Whale Detected	20141030_000000.wav	9	No Fin Whale Detected	20141030_000000.wav	9	No Fin Whale Detected	20141030_000000.wav	9	No Fin Whale Detected
20141031_000000.wav	8	No Fin Whale Detected	20141031_000000.wav	8	No Fin Whale Detected	20141031_000000.wav	8	No Fin Whale Detected	20141031_000000.wav	8	No Fin Whale Detected	20141031_000000.wav	8	8	20141031_000000.wav	8	8	20141031_000000.wav	8	No Fin Whale Detected	20141031_000000.wav	8	No Fin Whale Detected	20141031_000000.wav	8	No Fin Whale Detected	20141031_000000.wav	8	No Fin Whale Detected
20141219_000000.wav	12	No Fin Whale Detected	20141219_000000.wav	12	No Fin Whale Detected	20141219_000000.wav	12	10	20141219_000000.wav	12	No Fin Whale Detected	20141219_000000.wav	12	12	20141219_000000.wav	12	12	20141219_000000.wav	12	No Fin Whale Detected	20141219_000000.wav	12	No Fin Whale Detected	20141219_000000.wav	12	No Fin Whale Detected	20141219_000000.wav	12	No Fin Whale Detected
20150403_000000.wav	3	No Fin Whale Detected	20150403_000000.wav	3	No Fin Whale Detected	20150403_000000.wav	3	No Fin Whale Detected	20150403_000000.wav	3	No Fin Whale Detected	20150403_000000.wav	3	3	20150403_000000.wav	3	3	20150403_000000.wav	3	No Fin Whale Detected	20150403_000000.wav	3	No Fin Whale Detected	20150403_000000.wav	3	No Fin Whale Detected	20150403_000000.wav	3	No Fin Whale Detected
20150408_000000.wav	4	No Fin Whale Detected	20150408_000000.wav	4	No Fin Whale Detected	20150408_000000.wav	4	No Fin Whale Detected	20150408_000000.wav	4	No Fin Whale Detected	20150408_000000.wav	4	4	20150408_000000.wav	4	4	20150408_000000.wav	4	No Fin Whale Detected	20150408_000000.wav	4	No Fin Whale Detected	20150408_000000.wav	4	No Fin Whale Detected	20150408_000000.wav	4	No Fin Whale Detected
20150504_000000.wav	15	No Fin Whale Detected	20150504_000000.wav	15	No Fin Whale Detected	20150504_000000.wav	15	12	20150504_000000.wav	15	No Fin Whale Detected	20150504_000000.wav	15	15	20150504_000000.wav	15	15	20150504_000000.wav	15	No Fin Whale Detected	20150504_000000.wav	15	No Fin Whale Detected	20150504_000000.wav	15	No Fin Whale Detected	20150504_000000.wav	15	No Fin Whale Detected
20150511_000000.wav	9	No Fin Whale Detected	20150511_000000.wav	9	No Fin Whale Detected	20150511_000000.wav	9	6	20150511_000000.wav	9	No Fin Whale Detected	20150511_000000.wav	9	9	20150511_000000.wav	9	9	20150511_000000.wav	9	No Fin Whale Detected	20150511_000000.wav	9	No Fin Whale Detected	20150511_000000.wav	9	No Fin Whale Detected	20150511_000000.wav	9	No Fin Whale Detected
20150518_000000.wav	6	No Fin Whale Detected	20150518_000000.wav	6	No Fin Whale Detected	20150518_000000.wav	6	No Fin Whale Detected	20150518_000000.wav	6	No Fin Whale Detected	20150518_000000.wav	6	6	20150518_000000.wav	6	6	20150518_000000.wav	6	No Fin Whale Detected	20150518_000000.wav	6	No Fin Whale Detected	20150518_000000.wav	6	No Fin Whale Detected	20150518_000000.wav	6	No Fin Whale Detected
[truncated: 40 more rows]

## Sheet: Detector performance - Gisborne
GS-1			GS-2			GS-3			GS-4			GS-5
[truncated: 251 more rows]
